# Supplementary material for: 1-[(1,3-Dithio­lan-2-yl)meth­yl]-6-methyl-8-nitro-1,2,3,5,6,7-hexa­hydro­imidazo[1,2-c]pyrimidine
Source: Acta Crystallogr Sect E Struct Rep Online. 2010 Aug 18;66(Pt 9):o2330. doi: 10.1107/S160053681003206X (PMC3007836; doi:10.1107/S160053681003206X)
Supplement: Supplementary file 2 [file e-66-o2330-Isup2.hkl]

#
# h,k,l, Fc-squared, Fo-squared, sigma(Fo-squared) and status flag
#
data_I
_shelx_title ' lidongmei01 in P-1'
_shelx_refln_list_code          4
_shelx_F_calc_maximum      137.54
_exptl_crystal_F_000       320.00
_reflns_d_resolution_high  0.7655
 
loop_
 _symmetry_equiv_pos_as_xyz
 'x, y, z'
 '-x, -y, -z'
 
_cell_length_a     8.0326
_cell_length_b     9.3521
_cell_length_c    10.1109
_cell_angle_alpha  80.461
_cell_angle_beta   83.497
_cell_angle_gamma  68.043
 
_shelx_F_squared_multiplier     1.000
 
loop_
 _refln_index_h
 _refln_index_k
 _refln_index_l
 _refln_F_squared_calc
 _refln_F_squared_meas
 _refln_F_squared_sigma
 _refln_observed_status
   1   0   0      685.00      698.99      8.31 o
   2   0   0     2108.82     2077.25     24.35 o
   3   0   0      670.30      645.28      6.69 o
   4   0   0     2244.63     2360.23     23.87 o
   5   0   0       92.35       76.93      1.13 o
   6   0   0      372.47      369.84      4.98 o
   7   0   0       52.63       49.53      2.00 o
   8   0   0        7.49        8.65      0.75 o
   9   0   0      121.53      117.55      3.03 o
  -9   1   0       13.80       15.81      1.69 o
  -8   1   0       25.68       29.60      1.31 o
  -7   1   0       46.65       45.47      1.52 o
  -6   1   0      255.33      249.14      4.50 o
  -5   1   0       37.69       37.65      1.22 o
  -4   1   0       11.40       15.98      0.58 o
  -3   1   0     2269.37     2376.24     23.98 o
  -2   1   0     1895.72     1877.00     26.15 o
  -1   1   0      647.12      626.36      7.45 o
   0   1   0       92.34       91.33      1.41 o
   1   1   0     1368.63     1360.26     16.06 o
   2   1   0      981.24     1048.52     10.67 o
   3   1   0     2349.13     2379.82     24.14 o
   4   1   0       66.78       91.75      1.20 o
   5   1   0      125.86      156.35      1.94 o
   6   1   0      252.49      243.32      4.73 o
   7   1   0       63.56       67.04      1.83 o
   8   1   0       36.22       36.70      1.41 o
   9   1   0        9.71       12.28      0.92 o
  -8   2   0      170.03      171.88      3.77 o
  -7   2   0        7.16        5.25      1.32 o
  -6   2   0       23.75       26.76      2.36 o
  -5   2   0      726.28      735.44      7.86 o
  -4   2   0        0.06        1.25      0.18 o
  -3   2   0      247.93      290.65      6.14 o
  -2   2   0      380.52      389.79      4.15 o
  -1   2   0      616.36      680.30      8.05 o
   0   2   0       32.36       30.91      0.46 o
   1   2   0     4837.92     4685.85     74.69 o
   2   2   0      479.46      494.44     17.23 o
   3   2   0      303.44      261.82      2.85 o
   4   2   0     1490.13     1521.24     15.46 o
   5   2   0        0.11        0.81      0.13 o
   6   2   0       15.30       16.17      0.59 o
   7   2   0      472.82      457.45      7.60 o
   8   2   0        3.39        3.04      0.57 o
   9   2   0       24.99       26.45      1.27 o
  10   2   0       16.35       14.74      1.07 o
  -8   3   0        1.06        1.58      0.53 o
  -7   3   0       57.91       53.48      1.73 o
  -6   3   0       15.73       16.23      0.85 o
  -5   3   0       74.05       72.46      1.43 o
  -4   3   0       71.10       71.16      1.33 o
  -3   3   0      187.11      206.96      2.46 o
  -2   3   0      526.03      530.48      6.48 o
  -1   3   0      108.80      122.69      1.48 o
   0   3   0      212.11      243.39      2.64 o
   1   3   0     1744.74     1764.38     17.84 o
   2   3   0        0.28        0.61      0.10 o
   3   3   0       44.03       47.24      0.70 o
   4   3   0      872.23      883.71      9.12 o
   5   3   0        9.19        9.52      0.32 o
   6   3   0        5.19        5.43      0.38 o
   7   3   0      504.52      495.55      6.51 o
   8   3   0        2.00        2.63      0.48 o
   9   3   0        0.10        0.25      0.35 o
  10   3   0       76.23       78.57      2.41 o
  -7   4   0       62.94       63.83      1.96 o
  -6   4   0        0.65        0.21      0.33 o
  -5   4   0       58.02       55.86      1.56 o
  -4   4   0      104.15       98.07      1.48 o
  -3   4   0      119.38      115.60      1.59 o
  -2   4   0      759.83      762.83     16.27 o
  -1   4   0      582.62      596.14      6.28 o
   0   4   0     1207.92     1244.32     13.21 o
   1   4   0      354.72      353.02      3.78 o
   2   4   0     1722.94     1749.94     17.70 o
   3   4   0       10.51        9.44      0.30 o
   4   4   0      198.65      197.67      2.32 o
   5   4   0      105.19      100.04      1.37 o
   6   4   0       48.37       48.27      1.34 o
   7   4   0       57.76       58.19      1.29 o
   8   4   0      201.48      190.90      3.85 o
   9   4   0        0.37       -0.12      0.34 o
  10   4   0       19.05       20.87      1.22 o
  -7   5   0        1.30        1.82      0.74 o
  -6   5   0        6.60        5.06      0.91 o
  -5   5   0       43.16       44.64      1.44 o
  -4   5   0       27.95       27.38      0.71 o
  -3   5   0       42.75       46.37      1.04 o
  -2   5   0       82.21       74.38      1.16 o
  -1   5   0      632.05      617.80      6.56 o
   0   5   0       15.69       14.64      0.37 o
   1   5   0       92.10      101.09      1.30 o
   2   5   0      812.44      836.36      8.67 o
   3   5   0       56.10       54.99      0.86 o
   4   5   0      455.93      470.71      5.10 o
   5   5   0       11.44        9.98      0.40 o
   6   5   0       68.64       66.78      1.34 o
   7   5   0        9.25       11.17      0.61 o
   8   5   0      272.33      274.16      5.09 o
   9   5   0        6.10        5.07      0.67 o
  10   5   0        2.46        3.08      0.91 o
  -6   6   0       30.27       31.31      1.92 o
  -5   6   0        6.42        7.40      0.71 o
  -4   6   0        1.35        1.31      0.40 o
  -3   6   0       86.84       82.11      1.98 o
  -2   6   0       23.95       22.12      0.72 o
  -1   6   0      108.56      102.65      1.76 o
   0   6   0       39.91       35.66      0.86 o
   1   6   0        1.73        3.31      0.30 o
   2   6   0      464.77      474.05      5.99 o
   3   6   0      388.56      410.53      5.26 o
   4   6   0       84.65       77.99      1.18 o
   5   6   0      686.25      676.36      7.25 o
   6   6   0        1.99        2.76      0.37 o
   7   6   0       88.55       90.75      1.75 o
   8   6   0       96.40       97.36      1.93 o
   9   6   0       30.67       32.41      1.40 o
  10   6   0       34.69       35.47      1.53 o
  -5   7   0        0.02        0.17      0.66 o
  -4   7   0       75.00       77.70      2.10 o
  -3   7   0       10.24       11.16      0.61 o
  -2   7   0        4.63        5.34      0.68 o
  -1   7   0       96.81       87.34      1.65 o
   0   7   0      146.26      152.57      2.41 o
   1   7   0       13.07       12.30      0.54 o
   2   7   0      158.78      136.39      2.69 o
   3   7   0      229.98      227.13      3.24 o
   4   7   0       64.48       63.69      1.29 o
   5   7   0      291.97      278.18      3.87 o
   6   7   0      220.68      212.84      4.01 o
   7   7   0        3.08        4.03      0.79 o
   8   7   0        0.02       -0.14      0.31 o
   9   7   0       34.44       36.08      2.18 o
  -4   8   0        0.58        0.93      0.79 o
  -3   8   0       58.21       57.79      2.59 o
  -2   8   0        0.96        1.06      0.43 o
  -1   8   0       42.50       39.82      1.10 o
   0   8   0      171.26      167.17      2.69 o
   1   8   0        0.67        0.46      0.24 o
   2   8   0       12.97        8.94      0.64 o
   3   8   0      140.59      143.89      2.35 o
   4   8   0       87.95       89.46      1.69 o
   5   8   0       21.05       27.29      0.86 o
   6   8   0      179.86      180.95      3.87 o
   7   8   0        7.70        7.70      0.69 o
   8   8   0       11.45       12.86      0.90 o
   9   8   0       26.88       27.80      1.98 o
  -3   9   0       25.65       25.98      1.87 o
  -2   9   0        7.09        7.87      0.77 o
  -1   9   0        1.23        1.83      0.48 o
   0   9   0       17.66       16.56      0.93 o
   1   9   0       97.25      104.33      1.98 o
   2   9   0        0.71        0.79      0.28 o
   3   9   0        4.74        3.55      0.51 o
   4   9   0        4.39        5.60      0.47 o
   5   9   0       43.66       42.22      1.14 o
   6   9   0        2.82        2.52      0.90 o
   7   9   0        8.46        8.24      1.89 o
   8   9   0        2.16        2.84      0.69 o
   9   9   0       23.92       31.65      1.46 o
  -2  10   0       24.58       24.57      1.29 o
  -1  10   0       14.58       14.52      1.00 o
   0  10   0        1.94        1.26      0.48 o
   1  10   0       30.25       31.79      2.99 o
   2  10   0        2.06        3.09      0.54 o
   3  10   0        0.57        0.24      0.39 o
   4  10   0        2.49        3.61      0.45 o
   5  10   0       34.32       33.57      1.08 o
   6  10   0       81.03       79.75      2.21 o
   7  10   0       45.74       55.81      1.96 o
   8  10   0       37.55       39.33      3.58 o
   0  11   0        1.67        0.64      0.71 o
   1  11   0        0.41        0.71      0.48 o
   2  11   0        2.56        1.32      0.51 o
   3  11   0        0.12        0.20      0.39 o
   4  11   0       35.98       39.47      1.54 o
   5  11   0        4.02        2.78      0.59 o
   6  11   0        0.27        1.19      0.75 o
   7  11   0        3.46        4.21      1.02 o
   3  12   0        3.15        3.13      0.96 o
   4  12   0        1.29        0.71      0.77 o
  -7 -11   1        0.39        0.91      0.74 o
  -6 -11   1       13.78       14.35      1.03 o
  -5 -11   1        0.83        0.01      0.43 o
  -4 -11   1        0.28        0.08      0.41 o
  -3 -11   1        0.33        0.68      0.47 o
  -2 -11   1        2.93        1.48      0.52 o
  -1 -11   1        1.41        1.40      0.52 o
   0 -11   1        7.65        6.25      1.05 o
  -8 -10   1        0.01       -0.42      0.42 o
  -7 -10   1        2.02        2.57      0.58 o
  -6 -10   1       44.40       48.82      1.73 o
  -5 -10   1       55.37       54.91      1.77 o
  -4 -10   1        1.19        1.66      0.39 o
  -3 -10   1       54.21       57.68      1.43 o
  -2 -10   1        4.22        6.67      0.56 o
  -1 -10   1       46.09       47.35      1.31 o
   0 -10   1       28.68       29.94      1.34 o
   1 -10   1        0.05        0.81      0.48 o
  -9  -9   1        0.00        0.83      0.48 o
  -8  -9   1        2.41        2.93      0.60 o
  -7  -9   1        5.34        5.65      0.96 o
  -6  -9   1        0.00        0.59      0.76 o
  -5  -9   1       98.63      103.68      2.51 o
  -4  -9   1       24.31       25.84      0.89 o
  -3  -9   1       30.04       22.41      0.83 o
  -2  -9   1        8.53        6.86      0.63 o
  -1  -9   1        1.44        2.46      0.40 o
   0  -9   1        5.26        4.99      0.50 o
   1  -9   1        0.07        0.30      0.30 o
   2  -9   1       11.52       13.23      1.40 o
   3  -9   1        8.42       11.54      1.38 o
  -9  -8   1       13.91       15.61      1.04 o
  -8  -8   1      179.90      193.30      4.03 o
  -7  -8   1       13.94       12.16      0.85 o
  -6  -8   1      232.19      216.72      4.64 o
  -5  -8   1       79.16       84.75      2.12 o
  -4  -8   1       15.44       15.49      0.92 o
  -3  -8   1        0.01       -0.10      0.21 o
  -2  -8   1        2.35        2.73      0.68 o
  -1  -8   1      165.99      166.30      3.54 o
   0  -8   1       13.05       12.08      0.61 o
   1  -8   1      207.24      196.88      3.11 o
   2  -8   1       93.59      102.35      2.00 o
   3  -8   1        9.60       14.09      0.93 o
   4  -8   1        2.04        2.78      0.90 o
  -9  -7   1        0.91        0.89      0.46 o
  -8  -7   1        6.54        6.09      0.67 o
  -7  -7   1        0.79        0.60      0.39 o
  -6  -7   1       79.77       83.56      2.10 o
  -5  -7   1        1.23        0.49      0.25 o
  -4  -7   1       34.25       37.19      1.89 o
  -3  -7   1       36.33       35.76      0.92 o
  -2  -7   1       82.74       98.01      1.73 o
  -1  -7   1        4.44        7.45      0.55 o
   0  -7   1       47.37       45.51      1.38 o
   1  -7   1        2.27        2.75      0.56 o
   2  -7   1        0.44        0.52      0.63 o
   3  -7   1       37.83       45.70      1.49 o
   4  -7   1       21.42       16.88      0.98 o
   5  -7   1        1.05        0.47      0.47 o
 -10  -6   1        6.87        8.22      1.16 o
  -9  -6   1        0.98        1.10      0.46 o
  -8  -6   1        3.48        2.76      0.43 o
  -7  -6   1      108.27       98.45      8.56 o
  -6  -6   1      213.41      210.16      3.16 o
  -5  -6   1       82.54       88.07      1.59 o
  -4  -6   1       44.03       34.37      0.85 o
  -3  -6   1       54.90       53.82      1.09 o
  -2  -6   1       54.52       51.10      1.31 o
  -1  -6   1      326.89      325.35      4.32 o
   0  -6   1       92.26       97.37      1.67 o
   1  -6   1       38.91       40.39      0.98 o
   2  -6   1      243.83      231.78      4.90 o
   3  -6   1       74.54       79.87      1.58 o
   4  -6   1        0.16        0.98      0.41 o
   5  -6   1        1.72        0.49      0.41 o
   6  -6   1        1.47        1.76      0.71 o
 -10  -5   1        0.83        1.71      0.55 o
  -9  -5   1        9.45       11.02      1.45 o
  -8  -5   1        7.41        6.00      0.50 o
  -7  -5   1       34.45       36.08      1.00 o
  -6  -5   1        3.40        3.76      0.45 o
  -5  -5   1      160.53      170.95      2.57 o
  -4  -5   1      355.75      336.64      3.77 o
  -3  -5   1        2.13        0.68      0.14 o
  -2  -5   1        2.49        0.18      0.10 o
  -1  -5   1      118.63      109.20      1.71 o
   0  -5   1        0.01        0.10      0.15 o
   1  -5   1       98.34       94.89      1.65 o
   2  -5   1      198.23      174.68     10.26 o
   3  -5   1        6.12        5.04      0.38 o
   4  -5   1      150.42      161.55      3.20 o
   5  -5   1       17.38       13.76      0.84 o
   6  -5   1        5.06        4.38      0.86 o
   7  -5   1        0.03        0.41      0.63 o
 -10  -4   1       83.89       86.96      2.56 o
  -9  -4   1       16.52       14.58      1.40 o
  -8  -4   1       13.32       13.11      0.67 o
  -7  -4   1       33.44       35.42      1.19 o
  -6  -4   1      805.68      779.50      9.75 o
  -5  -4   1      100.18      105.86      1.76 o
  -4  -4   1      221.37      220.97      2.56 o
  -3  -4   1       41.09       50.89      0.79 o
  -2  -4   1        1.36        1.89      0.16 o
  -1  -4   1      606.30      674.17      8.12 o
   0  -4   1      115.60      115.85      1.42 o
   1  -4   1      299.60      314.06      5.62 o
   2  -4   1        2.93        1.29      0.32 o
   3  -4   1        8.82        8.29      0.36 o
   4  -4   1       22.00       27.52      0.80 o
   5  -4   1        3.12        1.19      0.30 o
   6  -4   1       14.88       12.71      0.81 o
   7  -4   1       61.99       68.76      2.53 o
 -10  -3   1        5.49        3.94      0.71 o
  -9  -3   1       11.31       10.19      0.84 o
  -8  -3   1        2.32        2.87      0.50 o
  -7  -3   1       91.47       80.80      1.79 o
  -6  -3   1       15.19       11.08      0.52 o
  -5  -3   1      356.33      364.23      4.78 o
  -4  -3   1      152.17      174.51      2.05 o
  -3  -3   1      121.92      130.39      1.57 o
  -2  -3   1       39.71       34.61      0.86 o
  -1  -3   1     1462.27     1416.99     20.58 o
   0  -3   1      102.66      114.53      1.35 o
   1  -3   1     1134.64     1186.66     13.93 o
   2  -3   1      209.38      232.11      2.65 o
   3  -3   1      728.05      712.93      7.53 o
   4  -3   1       66.46       72.14      1.20 o
   5  -3   1      271.48      290.35      5.96 o
   6  -3   1        4.96        3.79      0.64 o
   7  -3   1        0.03       -0.06      0.41 o
   8  -3   1       45.84       54.70      1.90 o
  -9  -2   1       36.07       33.10      1.42 o
  -8  -2   1        4.98        5.07      0.75 o
  -7  -2   1        7.61        6.33      0.60 o
  -6  -2   1       15.51        9.69      0.49 o
  -5  -2   1      182.18      177.84      2.59 o
  -4  -2   1       80.17       87.83      1.13 o
  -3  -2   1      553.70      526.66      5.49 o
  -2  -2   1       13.12       10.65      0.26 o
  -1  -2   1     1850.78     1831.85     18.61 o
   0  -2   1     1696.96     1658.21     17.00 o
   1  -2   1        6.33        9.30      0.27 o
   2  -2   1     1753.60     1820.05     18.40 o
   3  -2   1      274.88      285.40      3.20 o
   4  -2   1       54.28       57.63      1.09 o
   5  -2   1      173.99      175.68      2.65 o
   6  -2   1       28.63       22.22      2.24 o
   7  -2   1       56.92       49.55      1.62 o
   8  -2   1       29.49       33.44      1.41 o
  -9  -1   1        2.67        2.44      0.55 o
  -8  -1   1      134.08      127.63      2.95 o
  -7  -1   1       11.33       13.55      0.94 o
  -6  -1   1       19.63       16.04      0.78 o
  -5  -1   1      155.46      145.66      2.27 o
  -4  -1   1      439.72      464.81      4.94 o
  -3  -1   1       23.51       25.16      0.72 o
  -2  -1   1      730.60      756.07      9.02 o
  -1  -1   1     1252.47     1290.93     13.16 o
   0  -1   1     1727.91     1774.71     25.62 o
   1  -1   1      254.02      279.33      4.15 o
   2  -1   1      147.74      145.66      1.90 o
   3  -1   1       86.49       96.32      1.44 o
   4  -1   1       28.42       20.91      0.54 o
   5  -1   1      159.11      140.38      2.41 o
   6  -1   1        0.08        0.01      0.28 o
   7  -1   1        2.23        1.54      0.42 o
   8  -1   1        5.59        5.90      0.69 o
   9  -1   1       18.71       18.36      1.81 o
  -9   0   1        0.24        0.83      0.43 o
  -8   0   1       55.16       50.08      1.68 o
  -7   0   1       12.41       12.84      0.80 o
  -6   0   1        1.91        1.85      0.31 o
  -5   0   1       61.89       56.42      1.14 o
  -4   0   1       23.08       19.51      0.47 o
  -3   0   1      261.24      264.49      3.32 o
  -2   0   1        5.72        6.59      0.18 o
  -1   0   1     3189.42     3023.99     31.07 o
   0   0   1     1434.83     1340.00     27.94 o
   1   0   1       62.46       67.71      0.91 o
   2   0   1      396.14      381.58      3.99 o
   3   0   1     1384.48     1467.02     14.89 o
   4   0   1      699.52      815.00      8.46 o
   5   0   1      126.65      129.36      1.68 o
   6   0   1       60.87       61.84      1.66 o
   7   0   1       74.60       68.51      1.88 o
   8   0   1      158.99      137.67      3.24 o
   9   0   1        8.24        8.01      0.83 o
  -9   1   1        0.03       -0.35      0.78 o
  -8   1   1        1.17        1.45      0.48 o
  -7   1   1      131.63      126.58      2.85 o
  -6   1   1        0.11        0.38      0.23 o
  -5   1   1      245.32      254.39      3.56 o
  -4   1   1      286.79      283.86      3.21 o
  -3   1   1       74.27       73.69      1.16 o
  -2   1   1       92.57       89.18      1.12 o
  -1   1   1      433.66      461.67      4.75 o
   0   1   1      134.09      134.79      1.78 o
   1   1   1      296.69      343.10      3.55 o
   2   1   1      680.54      721.33      7.39 o
   3   1   1     1185.33     1125.79     11.45 o
   4   1   1        0.03        0.98      0.36 o
   5   1   1      123.22      129.55      1.96 o
   6   1   1       88.83       87.69      2.18 o
   7   1   1        0.06        0.45      0.42 o
   8   1   1        0.60        0.44      0.46 o
   9   1   1       48.06       45.12      1.67 o
  -8   2   1        0.40        0.02      0.42 o
  -7   2   1      132.30      132.46      4.33 o
  -6   2   1        2.95        2.95      0.45 o
  -5   2   1        0.26        1.45      0.33 o
  -4   2   1       14.75       22.77      0.54 o
  -3   2   1       45.31       46.31      0.87 o
  -2   2   1      293.65      296.29      3.23 o
  -1   2   1     4430.08     4362.23     44.80 o
   0   2   1    18916.46    14129.78    843.62 o
   1   2   1     2412.37     2333.08     23.92 o
   2   2   1     3993.40     3610.17     99.58 o
   3   2   1       50.23       64.70      0.87 o
   4   2   1      953.20      984.06     10.11 o
   5   2   1      181.59      214.81      2.52 o
   6   2   1      237.43      223.68      3.19 o
   7   2   1       75.09       75.38      1.95 o
   8   2   1       10.77       10.01      0.77 o
   9   2   1      111.81       96.45      2.58 o
  10   2   1       45.93       44.78      2.11 o
  -8   3   1        0.03        0.11      0.48 o
  -7   3   1        0.25        0.71      0.54 o
  -6   3   1        7.80        8.86      1.37 o
  -5   3   1        0.59        0.61      0.21 o
  -4   3   1      212.06      222.69      2.71 o
  -3   3   1      142.18      134.16      4.47 o
  -2   3   1      452.53      419.64      4.52 o
  -1   3   1       91.63       97.66      1.23 o
   0   3   1     4222.57     3987.03     73.02 o
   1   3   1      545.70      562.97      5.82 o
   2   3   1      609.06      579.71     21.55 o
   3   3   1     1174.48     1181.49     12.03 o
   4   3   1      805.70      955.88      9.85 o
   5   3   1      100.06       76.66      1.11 o
   6   3   1       57.89       56.47      1.24 o
   7   3   1      162.64      157.41      3.22 o
   8   3   1       18.29       11.83      0.81 o
   9   3   1        1.28        1.29      0.44 o
  10   3   1        0.85       -0.02      0.42 o
  -7   4   1       16.56       19.66      1.09 o
  -6   4   1      120.70      132.04      2.94 o
  -5   4   1       21.84       18.50      0.60 o
  -4   4   1        0.53        1.05      0.44 o
  -3   4   1      113.62      109.87      1.54 o
  -2   4   1      142.99      163.29      2.02 o
  -1   4   1       12.03        9.25      0.32 o
   0   4   1      309.65      317.35      3.45 o
   1   4   1     1294.90     1374.03     13.96 o
   2   4   1      708.60      746.77      7.72 o
   3   4   1      410.28      407.65      4.37 o
   4   4   1      775.48      802.93     14.19 o
   5   4   1      106.32      107.67      1.46 o
   6   4   1      162.47      172.33      2.60 o
   7   4   1      259.76      234.28      4.34 o
   8   4   1       27.03       24.75      1.13 o
   9   4   1        5.76        4.65      0.65 o
  10   4   1       67.10       70.13      2.38 o
  -6   5   1        3.02        6.51      0.68 o
  -5   5   1       77.19       84.53      2.10 o
  -4   5   1        4.25        5.95      0.42 o
  -3   5   1        0.32        0.20      0.18 o
  -2   5   1       22.12       16.83      0.49 o
  -1   5   1      153.15      159.76      1.99 o
   0   5   1      121.61      113.07      1.46 o
   1   5   1       83.39       85.83      1.16 o
   2   5   1      179.34      180.93      2.13 o
   3   5   1       50.28       52.61      0.96 o
   4   5   1        9.30       12.89      0.55 o
   5   5   1        0.01        0.21      0.21 o
   6   5   1        2.14        2.06      0.29 o
   7   5   1      368.84      370.55      5.06 o
   8   5   1        8.34        8.76      1.24 o
   9   5   1       29.27       26.29      1.50 o
  10   5   1       45.26       47.89      2.99 o
  -4   6   1       18.65       15.81      0.69 o
  -3   6   1       46.53       55.39      1.25 o
  -2   6   1        5.18        5.53      0.40 o
  -1   6   1      175.29      161.94      2.45 o
   0   6   1      175.26      194.58      2.35 o
   1   6   1       22.58       22.67      0.51 o
   2   6   1      494.66      471.19      5.10 o
   3   6   1        0.03       -0.02      0.14 o
   4   6   1       11.93       11.25      0.40 o
   5   6   1       54.65       53.76      0.95 o
   6   6   1       14.47       13.69      0.83 o
   7   6   1       26.26       20.42      0.76 o
   8   6   1      107.03      114.83      2.69 o
   9   6   1        1.06        1.41      0.49 o
  10   6   1        3.42        6.68      0.79 o
  -4   7   1        7.78       10.95      1.15 o
  -3   7   1        1.56        0.71      0.86 o
  -2   7   1        0.06        1.50      0.31 o
  -1   7   1        9.59        6.32      0.44 o
   0   7   1       27.93       25.03      0.75 o
   1   7   1       46.19       50.27      1.29 o
   2   7   1       49.64       45.05      1.02 o
   3   7   1        0.64        1.07      0.68 o
   4   7   1       50.55       51.58      1.38 o
   5   7   1       14.40       16.15      0.62 o
   6   7   1        6.37        6.49      0.44 o
   7   7   1        6.87        4.60      0.44 o
   8   7   1       86.83       99.01      1.96 o
   9   7   1        4.28        4.28      0.64 o
  10   7   1        2.87        2.91      1.02 o
  -4   8   1       12.54       18.31      1.56 o
  -3   8   1       39.76       36.87      1.43 o
  -2   8   1        0.54        0.73      0.39 o
  -1   8   1       33.24       35.76      1.30 o
   0   8   1       10.68        8.17      0.83 o
   1   8   1        0.23        0.28      0.23 o
   2   8   1        1.47        1.38      0.29 o
   3   8   1       41.17       45.52      1.77 o
   4   8   1      186.10      185.37      5.26 o
   5   8   1      102.42       98.88      1.81 o
   6   8   1        1.96        1.33      0.37 o
   7   8   1        0.30        0.63      0.47 o
   8   8   1        0.77        0.29      0.38 o
   9   8   1       20.34       28.98      1.93 o
  -3   9   1        4.46        5.67      0.74 o
  -2   9   1        5.46        7.40      0.74 o
  -1   9   1        0.50        2.33      0.52 o
   0   9   1       16.52       16.08      1.71 o
   1   9   1        1.41        1.09      0.77 o
   2   9   1       28.98       30.40      1.19 o
   3   9   1        3.35        3.95      0.53 o
   4   9   1       20.08       14.87      0.77 o
   5   9   1       11.01        8.84      0.90 o
   6   9   1        8.82       11.31      1.10 o
   7   9   1       26.66       23.16      1.51 o
   8   9   1        3.40        2.36      0.63 o
   9   9   1       14.41       21.44      1.71 o
  -2  10   1        0.24        0.05      0.47 o
  -1  10   1        3.12        4.90      0.69 o
   0  10   1        0.03        0.72      0.43 o
   1  10   1        0.04        0.71      0.42 o
   2  10   1       21.20       22.01      1.97 o
   3  10   1       10.90        9.63      0.78 o
   4  10   1       47.12       53.12      1.69 o
   5  10   1       23.74       23.18      1.59 o
   6  10   1        1.53        1.87      0.71 o
   7  10   1       12.14        9.27      0.81 o
   8  10   1        7.56        9.61      0.86 o
   0  11   1        8.58       10.36      0.92 o
   1  11   1       14.05       14.63      1.02 o
   2  11   1        0.34        0.08      0.39 o
   3  11   1       11.28       14.28      1.40 o
   4  11   1        8.07        6.16      0.71 o
   5  11   1       21.56       24.63      1.20 o
   6  11   1        0.01        0.47      0.66 o
   7  11   1        1.40        2.73      0.90 o
   3  12   1        0.19        0.63      0.75 o
   4  12   1        2.22        2.86      0.93 o
   5  12   1        6.73        5.36      1.07 o
  -6 -11   2        0.29        1.05      0.74 o
  -5 -11   2        7.17        6.55      0.81 o
  -4 -11   2        2.90        4.55      0.55 o
  -3 -11   2      109.44      110.30      2.28 o
  -2 -11   2       11.80       11.04      1.18 o
  -1 -11   2        1.59        1.85      0.92 o
  -7 -10   2        0.28        0.29      0.44 o
  -6 -10   2       16.70       19.74      1.13 o
  -5 -10   2       36.94       39.11      2.04 o
  -4 -10   2        0.37        0.47      0.33 o
  -3 -10   2        1.22        1.58      0.39 o
  -2 -10   2        4.09        3.85      0.61 o
  -1 -10   2       43.95       46.26      1.32 o
   0 -10   2        7.22        8.23      0.63 o
   1 -10   2       16.27       15.23      1.51 o
  -8  -9   2       14.28       14.81      1.52 o
  -7  -9   2        3.35        4.20      1.13 o
  -6  -9   2        5.37        6.89      1.43 o
  -5  -9   2        7.54        7.67      0.71 o
  -4  -9   2        4.28        5.67      0.49 o
  -3  -9   2       11.80       14.06      0.69 o
  -2  -9   2       15.52       12.85      0.82 o
  -1  -9   2        9.28        9.58      0.60 o
   0  -9   2       30.83       33.60      1.37 o
   1  -9   2        0.28       -0.13      0.30 o
   2  -9   2        0.36        0.57      0.43 o
   3  -9   2       14.93       13.26      1.52 o
  -9  -8   2        3.34        2.98      0.61 o
  -8  -8   2        0.05       -0.23      0.39 o
  -7  -8   2        3.04        2.01      1.07 o
  -6  -8   2      126.73      128.89      2.94 o
  -5  -8   2        1.50        1.42      0.40 o
  -4  -8   2        1.72        1.27      0.29 o
  -3  -8   2       26.56       28.53      0.89 o
  -2  -8   2       23.68       23.17      0.80 o
  -1  -8   2        2.90        3.78      0.40 o
   0  -8   2      129.92      129.92      2.29 o
   1  -8   2       14.17       14.49      0.88 o
   2  -8   2       15.06       17.16      0.97 o
   3  -8   2       19.25       19.90      1.09 o
   4  -8   2       59.73       63.74      3.13 o
  -9  -7   2        1.05        1.02      0.49 o
  -8  -7   2       45.36       44.51      1.59 o
  -7  -7   2        1.49        2.24      0.48 o
  -6  -7   2       47.54       45.40      2.21 o
  -5  -7   2      381.03      367.68      6.27 o
  -4  -7   2      176.56      163.19      2.55 o
  -3  -7   2       85.90       75.60      1.48 o
  -2  -7   2       37.77       27.82      0.82 o
  -1  -7   2      198.61      196.07      2.95 o
   0  -7   2       27.66       27.17      1.30 o
   1  -7   2       66.21       65.59      1.40 o
   2  -7   2       16.15       15.72      0.90 o
   3  -7   2        1.45        2.05      0.48 o
   4  -7   2       62.70       67.98      2.56 o
   5  -7   2        7.52        7.83      1.17 o
  -9  -6   2        3.11        3.43      0.64 o
  -8  -6   2      134.14      132.90      2.44 o
  -7  -6   2       64.46       63.98      1.80 o
  -6  -6   2       70.78       68.83      1.83 o
  -5  -6   2      118.20      102.39      2.31 o
  -4  -6   2      276.16      257.24      3.57 o
  -3  -6   2      128.83      123.58      1.99 o
  -2  -6   2      147.10      149.29      2.28 o
  -1  -6   2        2.76        3.82      0.35 o
   0  -6   2       10.55       11.48      0.51 o
   1  -6   2     1022.06     1008.39     12.26 o
   2  -6   2        1.80        2.36      0.33 o
   3  -6   2        8.11        7.81      0.87 o
   4  -6   2       31.17       30.80      1.24 o
   5  -6   2       86.05       88.18      2.36 o
   6  -6   2        8.08        8.74      1.09 o
 -10  -5   2      115.14      128.19      4.51 o
  -9  -5   2       21.98       23.16      1.49 o
  -8  -5   2       42.81       45.96      1.25 o
  -7  -5   2       16.61       15.37      0.69 o
  -6  -5   2      767.70      761.99      9.61 o
  -5  -5   2      103.31      101.36      1.75 o
  -4  -5   2        8.88        7.83      0.33 o
  -3  -5   2       29.14       29.80      0.59 o
  -2  -5   2      413.17      431.41      5.47 o
  -1  -5   2      948.78      932.77     13.64 o
   0  -5   2      154.48      147.01      2.20 o
   1  -5   2        0.64        0.58      0.61 o
   2  -5   2      167.13      151.02      2.33 o
   3  -5   2       46.40       39.41      0.98 o
   4  -5   2      153.64      146.45      4.43 o
   5  -5   2        9.48       10.71      0.77 o
   6  -5   2        0.55       -0.16      0.54 o
   7  -5   2        0.04        0.20      0.69 o
 -10  -4   2        7.88        8.44      1.21 o
  -9  -4   2       38.27       44.14      1.65 o
  -8  -4   2       42.96       43.12      1.19 o
  -7  -4   2      532.19      509.80      6.77 o
  -6  -4   2       31.33       25.14      0.79 o
  -5  -4   2       22.73       18.58      1.02 o
  -4  -4   2      821.17      781.67      8.18 o
  -3  -4   2     1122.68     1213.31     12.43 o
  -2  -4   2       45.32       48.82      0.74 o
  -1  -4   2      870.46      862.06     10.31 o
   0  -4   2      108.23      101.47      1.58 o
   1  -4   2        0.30        0.06      0.11 o
   2  -4   2     1619.39     1622.65     18.59 o
   3  -4   2        0.20        0.55      0.18 o
   4  -4   2       19.15       22.95      0.74 o
   5  -4   2       93.72       89.61      1.74 o
   6  -4   2       63.51       66.47      2.30 o
   7  -4   2        0.07        0.11      0.60 o
  -9  -3   2       97.94      107.90      2.99 o
  -8  -3   2        6.14        4.96      0.46 o
  -7  -3   2       11.24       12.86      1.63 o
  -6  -3   2      748.93      716.85      9.05 o
  -5  -3   2        0.45       -0.05      0.22 o
  -4  -3   2      120.51      115.84      1.66 o
  -3  -3   2      494.86      465.62      4.94 o
  -2  -3   2      710.21      806.84      9.58 o
  -1  -3   2      288.90      284.34      3.07 o
   0  -3   2      183.05      180.28      2.55 o
   1  -3   2        1.88        0.98      0.26 o
   2  -3   2      538.10      530.57      5.65 o
   3  -3   2      349.88      339.49      3.81 o
   4  -3   2       28.86       30.74      0.82 o
   5  -3   2      108.96      104.49      1.87 o
   6  -3   2       11.76       13.49      0.92 o
   7  -3   2       23.88       21.27      1.08 o
   8  -3   2       14.17       13.51      0.98 o
  -9  -2   2       41.40       42.19      1.62 o
  -8  -2   2       23.62       22.91      1.09 o
  -7  -2   2       40.31       38.87      1.06 o
  -6  -2   2     1332.17     1296.88     15.77 o
  -5  -2   2        2.14        1.87      0.25 o
  -4  -2   2        8.46       11.81      0.43 o
  -3  -2   2       30.03       23.03      0.42 o
  -2  -2   2     1369.07     1340.20     13.58 o
  -1  -2   2      254.03      274.10      2.93 o
   0  -2   2      268.40      274.89      3.39 o
   1  -2   2        3.65        4.39      0.18 o
   2  -2   2      146.43      158.00      1.86 o
   3  -2   2      319.81      342.50      4.31 o
   4  -2   2       51.85       57.88      1.16 o
   5  -2   2       54.38       49.19      1.12 o
   6  -2   2      106.77      118.83      2.09 o
   7  -2   2        1.55        1.53      0.44 o
   8  -2   2       45.85       39.03      1.54 o
  -9  -1   2        4.21        4.58      0.69 o
  -8  -1   2       34.31       36.77      1.42 o
  -7  -1   2      117.62      116.26      2.64 o
  -6  -1   2        2.72        4.35      0.50 o
  -5  -1   2      641.16      653.26      8.19 o
  -4  -1   2       57.48       58.23      1.09 o
  -3  -1   2      243.57      246.51      3.24 o
  -2  -1   2      345.22      375.95      3.97 o
  -1  -1   2      908.02      936.01     11.09 o
   0  -1   2        1.76        3.01      0.18 o
   1  -1   2      104.61      120.50      1.39 o
   2  -1   2       18.29       14.23      0.31 o
   3  -1   2     1909.72     2001.43     20.27 o
   4  -1   2      159.46      156.88      1.92 o
   5  -1   2       33.25       31.56      1.46 o
   6  -1   2      246.86      251.21      3.62 o
   7  -1   2      198.31      202.06      4.01 o
   8  -1   2        8.76        8.69      0.78 o
   9  -1   2       59.56       57.06      1.98 o
  -9   0   2        8.65        8.77      0.84 o
  -8   0   2       58.16       57.94      1.84 o
  -7   0   2       25.74       25.99      0.92 o
  -6   0   2        2.00        1.75      0.38 o
  -5   0   2      521.28      507.70      6.52 o
  -4   0   2        1.97        2.14      0.15 o
  -3   0   2      269.94      277.38      3.03 o
  -2   0   2     1996.35     2012.58     25.06 o
  -1   0   2      754.95      753.07      7.69 o
   0   0   2      376.86      402.99      5.93 o
   1   0   2     5340.12     4997.51    112.14 o
   2   0   2        3.27        6.52      0.29 o
   3   0   2      442.64      502.49      5.28 o
   4   0   2      332.97      302.07      3.35 o
   5   0   2      100.86      103.47      1.71 o
   6   0   2      342.22      323.10      4.41 o
   7   0   2       21.63       25.59      1.10 o
   8   0   2       10.17        9.64      1.05 o
   9   0   2       51.90       52.32      1.86 o
  -9   1   2        0.02       -0.22      0.41 o
  -8   1   2      118.98      123.14      2.96 o
  -7   1   2       10.40        8.62      1.35 o
  -6   1   2        5.58        4.52      0.50 o
  -5   1   2      358.92      348.54      4.70 o
  -4   1   2      185.62      182.28      2.20 o
  -3   1   2        4.48        6.39      0.25 o
  -2   1   2      915.38      946.34      9.67 o
  -1   1   2     1450.20     1520.46     15.42 o
   0   1   2       21.94       17.08      0.28 o
   1   1   2     2957.16     2897.42     29.52 o
   2   1   2     1478.26     1482.52     15.02 o
   3   1   2      202.96      207.93      2.31 o
   4   1   2      372.69      363.17      3.95 o
   5   1   2      255.85      272.83      3.67 o
   6   1   2      164.84      151.13      3.02 o
   7   1   2       71.54       70.98      1.91 o
   8   1   2       68.79       71.63      2.04 o
   9   1   2        4.30        4.82      0.72 o
  -8   2   2       22.38       22.24      1.57 o
  -7   2   2       43.13       44.37      1.53 o
  -6   2   2        0.25        0.09      0.21 o
  -5   2   2       27.32       27.09      0.80 o
  -4   2   2     1338.68     1315.33     13.55 o
  -3   2   2        9.09        8.42      0.31 o
  -2   2   2       18.86       22.77      0.45 o
  -1   2   2      114.55      106.76      1.49 o
   0   2   2     6371.41     5954.50     84.59 o
   1   2   2     1004.26     1021.82     10.39 o
   2   2   2      863.73      905.72      9.23 o
   3   2   2      471.73      522.81      5.47 o
   4   2   2     1932.59     2005.26     23.31 o
   5   2   2      621.14      573.44      6.11 o
   6   2   2        5.41        4.26      0.34 o
   7   2   2      137.83      129.58      2.91 o
   8   2   2        1.30       -0.25      0.49 o
   9   2   2       17.22       16.30      1.02 o
  10   2   2      106.74      112.75      3.02 o
  -8   3   2        0.39       -0.18      0.42 o
  -7   3   2      165.23      170.03      3.63 o
  -6   3   2       58.32       55.99      1.33 o
  -5   3   2       98.65       91.20      1.71 o
  -4   3   2      411.43      422.99      5.18 o
  -3   3   2      420.09      403.46      4.45 o
  -2   3   2      290.33      283.19      3.69 o
  -1   3   2      551.21      527.95      5.54 o
   0   3   2       61.33       46.32      0.66 o
   1   3   2       12.05        9.90      0.25 o
   2   3   2     3824.50     3742.57     42.64 o
   3   3   2      306.25      327.28      4.07 o
   4   3   2       72.12       91.59      1.23 o
   5   3   2      242.99      229.92      2.69 o
   6   3   2       54.20       57.60      1.52 o
   7   3   2       83.21       96.26      2.28 o
   8   3   2      159.92      152.00      3.30 o
   9   3   2        3.52        3.03      0.56 o
  10   3   2        7.00        6.77      0.81 o
  -7   4   2       42.10       45.64      2.37 o
  -6   4   2        8.61        8.03      0.70 o
  -5   4   2       12.60       13.23      0.61 o
  -4   4   2      116.87      114.22      1.67 o
  -3   4   2      263.43      266.95      3.67 o
  -2   4   2      164.11      164.16      2.03 o
  -1   4   2     2693.91     2698.00     27.22 o
   0   4   2      119.63      159.26      1.87 o
   1   4   2      147.75      161.11      1.87 o
   2   4   2      173.98      167.57      1.96 o
   3   4   2      732.41      705.62      8.46 o
   4   4   2       93.10      106.43      1.41 o
   5   4   2      741.67      768.95      8.10 o
   6   4   2        0.90        0.72      0.18 o
   7   4   2       41.50       37.62      1.29 o
   8   4   2       65.16       58.23      1.93 o
   9   4   2        8.78        8.84      0.78 o
  10   4   2        0.29        0.90      0.49 o
  -7   5   2        0.46        2.12      0.79 o
  -6   5   2       63.22       60.32      2.62 o
  -5   5   2        0.87        0.31      0.43 o
  -4   5   2       15.83       19.29      1.65 o
  -3   5   2      322.60      311.99      3.66 o
  -2   5   2       13.03       11.71      0.42 o
  -1   5   2      178.53      184.12      2.24 o
   0   5   2     1687.87     1679.55     17.09 o
   1   5   2      283.20      294.33      3.81 o
   2   5   2      171.09      169.69      2.03 o
   3   5   2        2.54        6.24      0.27 o
   4   5   2      618.18      623.06      9.27 o
   5   5   2       40.05       32.76      0.68 o
   6   5   2       62.86       53.94      0.97 o
   7   5   2        8.23        6.07      0.68 o
   8   5   2        2.39        4.48      0.75 o
   9   5   2       57.40       52.98      1.80 o
  10   5   2       22.63       22.53      1.25 o
  -4   6   2       26.64       26.25      1.29 o
  -3   6   2       15.52       14.40      0.62 o
  -2   6   2      196.85      199.38      2.52 o
  -1   6   2        0.83        1.03      0.37 o
   0   6   2      207.91      193.04      2.35 o
   1   6   2      367.60      362.00      4.02 o
   2   6   2       56.69       64.35      1.00 o
   3   6   2     1118.13     1120.74     11.60 o
   4   6   2        8.48        6.55      0.32 o
   5   6   2      194.33      188.62      2.37 o
   6   6   2      286.13      299.45      3.55 o
   7   6   2        6.09        8.16      0.74 o
   8   6   2      161.68      141.07      3.10 o
   9   6   2       24.21       23.20      1.19 o
  10   6   2        7.37        6.19      0.79 o
  -4   7   2        0.01        0.38      0.42 o
  -3   7   2        0.58        0.13      0.35 o
  -2   7   2        1.95        1.87      0.42 o
  -1   7   2       12.29        8.25      0.63 o
   0   7   2       55.42       48.84      2.52 o
   1   7   2      133.54      141.75      2.21 o
   2   7   2       62.35       61.10      1.30 o
   3   7   2       10.21       11.11      0.49 o
   4   7   2      239.91      246.96      2.97 o
   5   7   2       93.27       96.98      1.70 o
   6   7   2       20.53       20.34      0.61 o
   7   7   2        7.82        8.12      0.78 o
   8   7   2       50.08       51.97      1.67 o
   9   7   2       67.56       70.14      2.09 o
  10   7   2        4.49        4.94      0.82 o
  -4   8   2       10.62       14.16      0.97 o
  -3   8   2        0.94        0.28      0.53 o
  -2   8   2      103.49      100.31      2.45 o
  -1   8   2       15.25       14.64      1.38 o
   0   8   2        0.61       -0.04      0.31 o
   1   8   2      166.31      156.22      3.15 o
   2   8   2        0.72        0.99      0.34 o
   3   8   2        4.04        3.31      0.46 o
   4   8   2      169.28      166.24      3.36 o
   5   8   2        3.71        4.39      0.41 o
   6   8   2        2.61        3.39      0.39 o
   7   8   2      261.75      268.76      4.91 o
   8   8   2        0.02        0.11      0.53 o
   9   8   2        0.12       -0.08      0.58 o
  -3   9   2        4.02        4.28      0.69 o
  -2   9   2        3.10        2.28      0.57 o
  -1   9   2       29.02       31.74      1.32 o
   0   9   2        0.89        1.76      0.47 o
   1   9   2       60.07       56.44      1.71 o
   2   9   2       32.23       33.75      1.28 o
   3   9   2        5.95        5.42      0.58 o
   4   9   2        0.82        1.68      0.78 o
   5   9   2      156.65      161.27      3.41 o
   6   9   2        3.03        1.74      0.70 o
   7   9   2        9.76       11.21      0.81 o
   8   9   2        3.59        3.35      0.86 o
   9   9   2       25.62       29.66      2.06 o
  -2  10   2        0.92        1.03      1.02 o
  -1  10   2       53.81       53.04      1.83 o
   0  10   2        2.65        2.37      0.56 o
   1  10   2        0.35        0.41      0.37 o
   2  10   2       72.81       71.86      2.04 o
   3  10   2        4.81        4.85      0.62 o
   4  10   2       47.42       45.42      1.54 o
   5  10   2        0.02       -0.33      0.33 o
   6  10   2        6.83        6.27      0.67 o
   7  10   2        0.14        0.08      0.55 o
   8  10   2       38.54       42.92      2.26 o
   0  11   2        2.17        1.58      0.55 o
   1  11   2        0.94        0.26      0.49 o
   2  11   2       48.71       53.26      2.27 o
   3  11   2        0.01        0.01      0.53 o
   4  11   2        7.65       10.02      0.84 o
   5  11   2        1.83        2.19      0.56 o
   6  11   2        8.17        9.92      0.85 o
   7  11   2        4.81        4.05      0.96 o
   3  12   2       19.40       23.86      1.87 o
   4  12   2       27.89       25.90      1.87 o
   5  12   2        3.79        1.89      0.85 o
  -5 -11   3        3.53        3.10      0.93 o
  -4 -11   3        4.78        6.54      0.77 o
  -3 -11   3        0.24        0.17      0.36 o
  -2 -11   3        0.31       -0.15      0.38 o
  -7 -10   3        0.00       -0.03      0.60 o
  -6 -10   3        0.01        0.22      0.40 o
  -5 -10   3       26.52       27.49      1.29 o
  -4 -10   3        6.20        8.15      0.78 o
  -3 -10   3        5.85        7.43      0.62 o
  -2 -10   3        3.23        2.40      0.58 o
  -1 -10   3       15.11       11.87      1.09 o
   0 -10   3        1.30        1.78      0.42 o
   1 -10   3        8.00        9.98      1.23 o
  -8  -9   3        0.00       -0.43      0.43 o
  -7  -9   3        6.01        6.85      0.78 o
  -6  -9   3        0.87        1.06      0.44 o
  -5  -9   3        6.14        7.72      0.73 o
  -4  -9   3       57.27       54.41      1.76 o
  -3  -9   3      111.70      110.15      2.12 o
  -2  -9   3       41.59       43.25      1.41 o
  -1  -9   3       12.05       10.11      0.63 o
   0  -9   3        0.36        0.02      0.28 o
   1  -9   3       26.20       30.26      1.32 o
   2  -9   3        9.13        6.35      0.75 o
  -8  -8   3        0.26        0.65      0.67 o
  -7  -8   3      112.04      122.93      2.97 o
  -6  -8   3        0.25        0.44      0.37 o
  -5  -8   3      102.92       87.28      2.26 o
  -4  -8   3       59.42       62.43      1.41 o
  -3  -8   3       36.18       34.61      1.01 o
  -2  -8   3        1.56        2.54      0.36 o
  -1  -8   3       47.21       48.89      1.23 o
   0  -8   3        9.65       13.70      0.68 o
   1  -8   3       31.46       29.00      0.97 o
   2  -8   3        1.20        1.68      0.47 o
   3  -8   3       22.35       30.58      1.37 o
   4  -8   3        0.59        1.35      0.57 o
  -9  -7   3        4.24        4.89      1.00 o
  -8  -7   3        0.14        0.09      0.39 o
  -7  -7   3        0.46        0.78      0.38 o
  -6  -7   3       11.45       13.85      0.85 o
  -5  -7   3        0.00       -0.22      0.27 o
  -4  -7   3       23.54       28.13      1.07 o
  -3  -7   3        3.94        2.48      0.33 o
  -2  -7   3      148.13      138.47      2.29 o
  -1  -7   3       37.12       42.17      1.06 o
   0  -7   3        1.89        0.42      0.25 o
   1  -7   3       40.11       42.43      1.39 o
   2  -7   3        3.17        4.00      0.72 o
   3  -7   3        6.98        7.94      0.73 o
   4  -7   3       12.59       17.38      1.06 o
   5  -7   3        1.61        0.35      0.73 o
  -9  -6   3        6.02        6.31      1.92 o
  -8  -6   3       29.77       35.84      1.42 o
  -7  -6   3       36.29       36.27      1.37 o
  -6  -6   3       28.39       26.52      1.19 o
  -5  -6   3       15.10       14.27      0.78 o
  -4  -6   3        3.84        5.19      0.39 o
  -3  -6   3      194.85      203.15      2.97 o
  -2  -6   3       91.63       88.73      1.59 o
  -1  -6   3       82.30       75.88      1.44 o
   0  -6   3       25.89       29.90      1.08 o
   1  -6   3        0.10        0.13      0.20 o
   2  -6   3       12.14       11.82      0.57 o
   3  -6   3        0.70        2.21      0.43 o
   4  -6   3      142.54      149.30      3.24 o
   5  -6   3       18.96       17.49      1.05 o
   6  -6   3        1.06        1.87      0.57 o
  -9  -5   3       38.85       38.50      1.23 o
  -8  -5   3       15.07       14.58      0.73 o
  -7  -5   3       13.06       14.03      0.66 o
  -6  -5   3      484.81      465.84      6.20 o
  -5  -5   3       45.77       38.23      1.12 o
  -4  -5   3      631.16      631.80      7.94 o
  -3  -5   3      333.44      312.13      4.14 o
  -2  -5   3       45.19       55.78      1.10 o
  -1  -5   3      312.72      326.65      4.31 o
   0  -5   3       51.43       56.33      1.14 o
   1  -5   3        0.02        0.19      0.27 o
   2  -5   3      156.04      157.07      2.44 o
   3  -5   3       45.03       41.80      1.34 o
   4  -5   3        1.32        0.53      0.35 o
   5  -5   3       18.61       20.22      1.20 o
   6  -5   3        1.98        2.18      0.75 o
  -9  -4   3       27.28       25.71      1.07 o
  -8  -4   3       18.98       20.34      0.85 o
  -7  -4   3       36.19       33.90      1.01 o
  -6  -4   3       24.37       20.37      0.74 o
  -5  -4   3       24.71       22.90      0.71 o
  -4  -4   3        0.11       -0.02      0.15 o
  -3  -4   3        8.25       10.02      0.34 o
  -2  -4   3       27.42       36.76      0.71 o
  -1  -4   3       27.39       26.70      0.49 o
   0  -4   3      281.79      299.02      4.75 o
   1  -4   3      213.50      225.92      2.62 o
   2  -4   3       28.12       36.71      0.92 o
   3  -4   3        2.46        3.21      0.32 o
   4  -4   3       12.37       11.17      0.70 o
   5  -4   3      100.03      103.74      2.44 o
   6  -4   3       64.71       63.96      1.90 o
   7  -4   3       38.82       37.42      2.20 o
  -9  -3   3        0.04       -0.12      0.37 o
  -8  -3   3      138.84      135.16      3.34 o
  -7  -3   3       35.28       32.36      0.98 o
  -6  -3   3      241.18      250.09      3.64 o
  -5  -3   3      112.72      108.46      1.84 o
  -4  -3   3      118.93      129.08      2.49 o
  -3  -3   3        2.06        7.73      0.28 o
  -2  -3   3      301.63      343.44      4.53 o
  -1  -3   3      159.51      155.60      2.08 o
   0  -3   3      153.81      151.17      2.05 o
   1  -3   3     1122.20     1168.18     11.97 o
   2  -3   3        0.02        0.95      0.16 o
   3  -3   3       66.39       69.41      1.07 o
   4  -3   3        0.38        1.58      0.37 o
   5  -3   3        1.91        0.86      0.33 o
   6  -3   3       33.86       32.21      1.47 o
   7  -3   3       17.53       18.22      1.04 o
   8  -3   3       47.15       48.95      2.62 o
  -9  -2   3        1.56        0.89      0.46 o
  -8  -2   3       10.89        9.43      0.61 o
  -7  -2   3      158.09      161.04      2.68 o
  -6  -2   3      267.18      244.16      3.57 o
  -5  -2   3      709.44      674.62      8.48 o
  -4  -2   3        0.23        0.39      0.22 o
  -3  -2   3     1957.40     1987.19     68.87 o
  -2  -2   3     1900.19     1971.03     19.92 o
  -1  -2   3     1171.89     1282.96     13.03 o
   0  -2   3       11.58       15.36      0.34 o
   1  -2   3      180.43      187.73      2.14 o
   2  -2   3     1592.37     1769.69     17.95 o
   3  -2   3        5.44        6.65      0.33 o
   4  -2   3      537.05      524.88      6.65 o
   5  -2   3       14.77       13.74      0.60 o
   6  -2   3      330.86      330.41      4.66 o
   7  -2   3        0.12        0.26      0.38 o
   8  -2   3        0.41       -0.29      0.35 o
  -9  -1   3        6.62        8.67      0.84 o
  -8  -1   3       51.02       52.61      2.27 o
  -7  -1   3      289.70      269.10      5.19 o
  -6  -1   3      289.77      285.66      5.02 o
  -5  -1   3       48.88       41.81      0.99 o
  -4  -1   3      839.50      805.52      9.88 o
  -3  -1   3       56.30       75.93      1.27 o
  -2  -1   3      252.81      322.18      3.46 o
  -1  -1   3      477.01      469.26     10.74 o
   0  -1   3       72.61       74.72      0.95 o
   1  -1   3        2.38        1.06      0.18 o
   2  -1   3      333.56      366.70      4.48 o
   3  -1   3      211.90      197.50      2.62 o
   4  -1   3       56.46       64.70      1.38 o
   5  -1   3       10.84       10.43      0.50 o
   6  -1   3        6.12        6.59      0.77 o
   7  -1   3       45.00       39.77      1.43 o
   8  -1   3       20.08       15.87      2.23 o
   9  -1   3        9.84       12.56      1.01 o
  -9   0   3       11.24       12.78      1.01 o
  -8   0   3        1.63        1.39      0.46 o
  -7   0   3      243.77      244.04      3.73 o
  -6   0   3      133.19      130.84      2.23 o
  -5   0   3      110.98      107.63      1.85 o
  -4   0   3      237.55      218.69      3.07 o
  -3   0   3        3.17        4.98      0.23 o
  -2   0   3      604.54      647.42      7.69 o
  -1   0   3     1281.87     1259.81     12.76 o
   0   0   3       20.97       23.90      0.57 o
   1   0   3      525.78      551.93      7.09 o
   2   0   3       21.82       22.17      0.52 o
   3   0   3        1.71        0.15      0.14 o
   4   0   3      297.48      292.66      3.88 o
   5   0   3       11.35       16.91      0.59 o
   6   0   3      114.54      115.43      1.99 o
   7   0   3        7.17        3.68      0.55 o
   8   0   3        0.17        0.01      0.32 o
   9   0   3       42.72       42.62      1.68 o
  -9   1   3       17.35       18.83      1.63 o
  -8   1   3        4.14        2.16      0.52 o
  -7   1   3        2.96        3.81      0.45 o
  -6   1   3      228.10      230.31      3.47 o
  -5   1   3      149.15      152.51      2.42 o
  -4   1   3      114.09      108.09      1.78 o
  -3   1   3       26.57       24.21      0.49 o
  -2   1   3       72.35       80.57      1.06 o
  -1   1   3       63.36       75.75      0.96 o
   0   1   3       94.53      113.11      1.50 o
   1   1   3     1424.87     1370.74     13.87 o
   2   1   3      434.93      444.02      6.88 o
   3   1   3      135.86      129.57      1.86 o
   4   1   3      502.83      450.18      6.08 o
   5   1   3       44.49       46.31      1.00 o
   6   1   3        5.30        5.98      0.41 o
   7   1   3      244.07      222.68      4.26 o
   8   1   3       20.07       18.95      1.03 o
   9   1   3       13.56       13.10      0.96 o
  -8   2   3        0.52        0.32      0.49 o
  -7   2   3        3.99        3.82      0.47 o
  -6   2   3      137.95      137.50      2.39 o
  -5   2   3      134.63      134.57      2.25 o
  -4   2   3       13.46       18.99      0.64 o
  -3   2   3      147.88      148.69      1.85 o
  -2   2   3      678.80      713.37      7.42 o
  -1   2   3      126.88      136.26      1.60 o
   0   2   3      856.86      881.01     10.40 o
   1   2   3     3228.27     3169.22     32.35 o
   2   2   3        2.95        5.79      0.69 o
   3   2   3      556.31      537.97      6.48 o
   4   2   3      107.28       94.30      1.24 o
   5   2   3      118.70      126.45      1.98 o
   6   2   3        1.89        2.52      0.30 o
   7   2   3        5.26        5.36      0.57 o
   8   2   3       25.09       21.87      1.07 o
   9   2   3        2.85        3.28      0.60 o
  -8   3   3        4.61        4.59      1.04 o
  -7   3   3        7.05        9.67      1.23 o
  -6   3   3       82.91       86.74      2.71 o
  -5   3   3       20.90       18.93      0.71 o
  -4   3   3      141.33      131.77      1.93 o
  -3   3   3      265.07      255.77      2.98 o
  -2   3   3      174.52      178.64      2.13 o
  -1   3   3      584.02      559.36      5.88 o
   0   3   3       74.57       78.50      1.24 o
   1   3   3        2.97        2.43      0.14 o
   2   3   3       23.82       14.93      0.88 o
   3   3   3      379.25      385.90      4.15 o
   4   3   3        7.84        6.11      0.30 o
   5   3   3      253.28      240.58      2.80 o
   6   3   3       16.14       19.03      1.06 o
   7   3   3       54.81       54.54      1.61 o
   8   3   3       62.13       60.21      1.82 o
   9   3   3        0.28       -0.11      0.35 o
  10   3   3        2.80        2.30      0.84 o
  -7   4   3        2.36        2.15      0.80 o
  -6   4   3        9.11       11.73      0.84 o
  -5   4   3       65.52       69.42      5.20 o
  -4   4   3      184.09      176.04      2.31 o
  -3   4   3       57.66       64.34      1.07 o
  -2   4   3      165.20      173.39      2.48 o
  -1   4   3       17.38       22.18      0.60 o
   0   4   3      277.96      290.99      3.21 o
   1   4   3      324.99      346.13      4.43 o
   2   4   3      349.24      356.40      3.86 o
   3   4   3      854.08      922.97      9.54 o
   4   4   3        7.42       10.87      0.43 o
   5   4   3      189.54      169.26      2.11 o
   6   4   3       21.94       21.30      0.67 o
   7   4   3        1.02        5.04      2.00 o
   8   4   3        2.97        4.16      0.64 o
   9   4   3        2.67        2.41      0.68 o
  10   4   3       17.48       16.10      1.10 o
  -7   5   3        2.97        2.07      0.79 o
  -6   5   3        2.02        0.80      0.58 o
  -5   5   3      122.88      137.75      3.02 o
  -4   5   3        0.48        0.04      0.22 o
  -3   5   3        0.01        0.34      0.20 o
  -2   5   3       18.09       21.94      0.78 o
  -1   5   3       27.00       29.81      0.68 o
   0   5   3       78.80       80.51      1.13 o
   1   5   3      922.82      927.76      9.60 o
   2   5   3      385.23      417.57      4.53 o
   3   5   3      286.93      291.49      3.79 o
   4   5   3      556.98      567.33      6.08 o
   5   5   3        1.08        0.86      0.20 o
   6   5   3       47.64       49.08      0.92 o
   7   5   3        0.09        0.67      0.34 o
   8   5   3       97.59       87.80      2.28 o
   9   5   3        0.37        0.09      0.36 o
  10   5   3        4.03        3.26      0.65 o
  -5   6   3        5.54        9.02      0.78 o
  -4   6   3        3.29        5.05      0.58 o
  -3   6   3       40.02       33.57      1.26 o
  -2   6   3      523.74      539.39      6.92 o
  -1   6   3       86.37       87.32      1.57 o
   0   6   3        1.70        4.32      0.33 o
   1   6   3        6.95        2.55      0.37 o
   2   6   3      191.15      181.36      2.22 o
   3   6   3      223.43      212.98      2.55 o
   4   6   3      170.89      161.59      2.06 o
   5   6   3      142.82      161.50      2.11 o
   6   6   3       23.23       24.13      0.64 o
   7   6   3        1.84        1.62      0.40 o
   8   6   3        9.02        5.44      0.62 o
   9   6   3       43.49       48.07      2.60 o
  10   6   3        1.15        1.45      0.53 o
  -5   7   3        5.63        8.36      1.16 o
  -4   7   3       53.70       60.33      2.67 o
  -3   7   3       10.69        9.30      0.73 o
  -2   7   3        7.44        6.09      0.61 o
  -1   7   3      203.30      207.46      4.03 o
   0   7   3       86.37       80.99      1.96 o
   1   7   3        0.03       -0.06      0.19 o
   2   7   3       81.21       79.71      1.46 o
   3   7   3       43.80       40.83      0.96 o
   4   7   3      118.42      126.78      1.76 o
   5   7   3      167.40      158.95      2.13 o
   6   7   3       15.50        6.57      0.74 o
   7   7   3       96.52      103.50      2.42 o
   8   7   3        4.94        3.47      0.55 o
   9   7   3        2.74        3.92      0.61 o
  10   7   3        1.81        2.07      0.61 o
  -4   8   3       15.37       22.16      1.68 o
  -3   8   3        7.44        9.04      0.79 o
  -2   8   3       38.88       31.79      1.29 o
  -1   8   3       10.76       11.06      0.77 o
   0   8   3       23.12       17.71      2.41 o
   1   8   3       57.71       53.14      2.04 o
   2   8   3       18.46       20.16      1.12 o
   3   8   3      257.93      241.55      4.34 o
   4   8   3       46.45       48.79      2.18 o
   5   8   3      264.06      256.83      4.53 o
   6   8   3       58.52       65.11      1.39 o
   7   8   3        3.85        6.86      0.61 o
   8   8   3       12.76       11.87      0.85 o
   9   8   3        3.00        4.68      0.67 o
  -3   9   3        0.99        1.84      0.83 o
  -2   9   3        0.11        0.24      0.44 o
  -1   9   3        0.14        0.21      0.39 o
   0   9   3        0.77        3.11      0.53 o
   1   9   3       71.88       72.28      1.99 o
   2   9   3       20.31       17.33      0.94 o
   3   9   3       23.32       27.65      1.28 o
   4   9   3       57.68       60.93      1.73 o
   5   9   3        5.55        7.89      0.87 o
   6   9   3        2.14        1.89      0.45 o
   7   9   3        0.70       -0.16      0.47 o
  -2  10   3       19.34       20.65      2.40 o
  -1  10   3        4.88        4.94      0.72 o
   0  10   3       10.54       12.88      0.92 o
   1  10   3       24.57       19.74      1.05 o
   2  10   3        0.45        1.26      0.44 o
   3  10   3       23.51       23.81      1.12 o
   4  10   3       16.61       17.35      0.99 o
   5  10   3        0.01        0.42      0.38 o
   6  10   3       58.31       58.02      1.79 o
   7  10   3       74.60       79.21      3.11 o
   0  11   3        0.72        1.22      0.70 o
   1  11   3        0.74        0.14      0.41 o
   2  11   3        0.00       -0.06      0.41 o
   3  11   3        5.84        6.43      0.76 o
   4  11   3       18.04       20.13      1.13 o
   5  11   3       47.46       52.56      3.36 o
   6  11   3        2.00        1.59      0.52 o
   7  11   3        7.42        7.15      1.13 o
   4  12   3        0.14       -0.66      0.66 o
   5  12   3        0.30        0.44      0.69 o
  -6 -10   4       32.32       29.34      2.01 o
  -5 -10   4        1.36        1.58      0.53 o
  -4 -10   4        0.16        0.06      0.42 o
  -3 -10   4        3.49        5.37      0.80 o
  -2 -10   4      127.33      130.12      3.09 o
  -1 -10   4        2.03        2.53      0.47 o
   0 -10   4        3.57        4.66      0.72 o
  -7  -9   4       18.61       18.61      1.16 o
  -6  -9   4        0.08       -0.36      0.36 o
  -5  -9   4       58.04       63.84      1.99 o
  -4  -9   4        9.19        7.47      0.72 o
  -3  -9   4        7.90        9.32      0.63 o
  -2  -9   4       15.25       18.91      0.84 o
  -1  -9   4       31.16       27.03      1.11 o
   0  -9   4        3.12        3.25      0.47 o
   1  -9   4       33.05       33.08      1.42 o
   2  -9   4        0.17        0.20      0.45 o
  -8  -8   4        7.23        8.33      0.86 o
  -7  -8   4       15.51       13.89      0.98 o
  -6  -8   4        1.90        2.01      0.69 o
  -5  -8   4      120.32      117.92      2.81 o
  -4  -8   4        2.26        1.77      0.45 o
  -3  -8   4        6.43        6.55      0.82 o
  -2  -8   4        2.05        2.39      0.37 o
  -1  -8   4      147.25      131.80      2.36 o
   0  -8   4       22.32       21.03      0.82 o
   1  -8   4       26.82       27.39      1.46 o
   2  -8   4        7.48        5.41      0.74 o
   3  -8   4        0.44        0.15      0.45 o
  -8  -7   4        7.43        7.66      0.79 o
  -7  -7   4       85.42       89.35      2.87 o
  -6  -7   4        1.77        1.18      1.03 o
  -5  -7   4        2.63        2.23      0.47 o
  -4  -7   4      374.44      362.78      6.30 o
  -3  -7   4       46.55       43.80      1.21 o
  -2  -7   4       22.34       21.84      0.77 o
  -1  -7   4       82.66       78.82      1.60 o
   0  -7   4       31.46       26.53      0.87 o
   1  -7   4       43.19       44.18      1.16 o
   2  -7   4      163.62      151.46      3.26 o
   3  -7   4        0.83        0.64      0.42 o
   4  -7   4       10.47       10.06      1.41 o
  -9  -6   4       12.44       14.21      1.38 o
  -8  -6   4        0.42       -0.02      0.39 o
  -7  -6   4      126.40      128.46      3.34 o
  -6  -6   4       20.54       21.08      1.01 o
  -5  -6   4       87.41       80.08      2.03 o
  -4  -6   4      268.73      259.83      4.69 o
  -3  -6   4      138.58      132.38      2.87 o
  -2  -6   4        0.02       -0.13      0.19 o
  -1  -6   4        2.98        2.49      0.32 o
   0  -6   4       66.81       57.54      1.25 o
   1  -6   4      110.47      108.97      2.51 o
   2  -6   4       44.21       48.61      1.52 o
   3  -6   4        3.14        3.36      0.86 o
   4  -6   4        7.46        7.50      0.73 o
   5  -6   4       33.17       31.91      1.39 o
  -9  -5   4       20.71       22.99      0.99 o
  -8  -5   4       31.87       36.81      1.16 o
  -7  -5   4        1.76        2.73      0.50 o
  -6  -5   4       16.45       19.17      0.87 o
  -5  -5   4       63.06       55.92      1.59 o
  -4  -5   4      242.68      243.31      4.35 o
  -3  -5   4      207.68      182.21      2.67 o
  -2  -5   4      244.02      242.75      3.38 o
  -1  -5   4      252.71      282.23      3.86 o
   0  -5   4      780.17      732.12     11.06 o
   1  -5   4        0.07        0.18      0.20 o
   2  -5   4       11.96       13.76      2.31 o
   3  -5   4      190.16      181.24      3.57 o
   4  -5   4        4.71        4.49      0.57 o
   5  -5   4       42.40       42.26      1.54 o
   6  -5   4       71.10       79.95      4.01 o
  -9  -4   4        4.37        3.72      0.57 o
  -8  -4   4       47.88       53.23      1.76 o
  -7  -4   4       98.20       88.60      1.81 o
  -6  -4   4       27.05       24.32      0.82 o
  -5  -4   4        4.73        5.74      0.41 o
  -4  -4   4        6.45        6.00      0.39 o
  -3  -4   4     1212.25     1242.44     12.80 o
  -2  -4   4      114.20      115.30      1.70 o
  -1  -4   4        1.49        1.09      0.15 o
   0  -4   4      303.14      281.46      4.64 o
   1  -4   4      255.61      269.16      3.65 o
   2  -4   4      114.67      109.08      1.80 o
   3  -4   4      444.61      427.09      6.96 o
   4  -4   4       17.75       17.98      0.91 o
   5  -4   4       61.98       61.76      1.80 o
   6  -4   4       49.79       50.86      1.72 o
   7  -4   4       42.36       46.49      1.76 o
  -9  -3   4       63.48       64.27      1.83 o
  -8  -3   4        1.76        2.23      0.40 o
  -7  -3   4       21.57       20.77      0.80 o
  -6  -3   4      658.40      622.40      8.05 o
  -5  -3   4      400.07      412.69      5.50 o
  -4  -3   4      188.21      189.90      2.79 o
  -3  -3   4      492.48      471.98      5.08 o
  -2  -3   4      934.69     1021.03     10.53 o
  -1  -3   4       41.62       38.88      0.67 o
   0  -3   4     1142.55     1183.42     12.13 o
   1  -3   4      573.43      600.84      8.77 o
   2  -3   4      280.58      309.54      3.49 o
   3  -3   4      466.98      424.55      5.50 o
   4  -3   4      639.12      627.34      7.96 o
   5  -3   4        4.95        4.42      0.42 o
   6  -3   4        1.16        0.75      0.32 o
   7  -3   4       34.29       34.84      1.40 o
  -9  -2   4       12.96       15.45      2.09 o
  -8  -2   4      134.42      137.74      2.56 o
  -7  -2   4       29.99       29.60      0.96 o
  -6  -2   4       12.05        8.97      0.53 o
  -5  -2   4      175.29      172.80      2.67 o
  -4  -2   4      346.25      359.80      4.77 o
  -3  -2   4      574.46      605.03      7.33 o
  -2  -2   4      397.27      368.13      3.99 o
  -1  -2   4       10.31        8.09      0.28 o
   0  -2   4      683.64      699.61      7.27 o
   1  -2   4      138.52      100.93      1.31 o
   2  -2   4      863.66      937.33     13.51 o
   3  -2   4        8.82        6.99      0.38 o
   4  -2   4      274.28      269.67      3.76 o
   5  -2   4       73.61       71.33      1.47 o
   6  -2   4      324.94      319.07      4.57 o
   7  -2   4       21.55       25.15      0.94 o
   8  -2   4        1.85        1.69      0.57 o
  -9  -1   4        3.86        4.88      0.73 o
  -8  -1   4       14.93       17.70      0.85 o
  -7  -1   4       98.85      101.97      2.01 o
  -6  -1   4        1.46        1.38      0.38 o
  -5  -1   4      540.45      527.91      6.84 o
  -4  -1   4      172.86      185.87      2.72 o
  -3  -1   4      236.92      296.16      3.93 o
  -2  -1   4     1578.76     1622.51     16.46 o
  -1  -1   4     1256.69     1327.51     15.52 o
   0  -1   4      193.48      212.75      2.40 o
   1  -1   4     1424.51     1488.21     15.11 o
   2  -1   4      147.52      162.25      1.92 o
   3  -1   4       15.91       18.61      0.57 o
   4  -1   4      474.50      465.53      5.97 o
   5  -1   4      232.95      234.55      3.41 o
   6  -1   4      172.44      164.29      2.68 o
   7  -1   4      225.53      224.98      3.51 o
   8  -1   4       20.54       20.12      1.13 o
   9  -1   4        3.72        2.09      0.82 o
  -9   0   4        6.14        6.38      1.13 o
  -8   0   4       16.30       15.21      0.79 o
  -7   0   4       22.88       22.32      1.23 o
  -6   0   4      246.40      241.06      3.62 o
  -5   0   4      344.47      338.12      4.64 o
  -4   0   4      196.36      196.97      2.87 o
  -3   0   4     1078.06     1139.78     11.69 o
  -2   0   4     1703.21     1747.55     17.68 o
  -1   0   4     1922.70     1934.95     19.51 o
   0   0   4       85.77       78.63      1.18 o
   1   0   4      436.60      472.45      5.72 o
   2   0   4      199.16      283.91      3.11 o
   3   0   4        6.11       13.90      0.48 o
   4   0   4     1271.42     1283.89     18.62 o
   5   0   4      293.00      290.36      4.00 o
   6   0   4      171.81      155.46      2.52 o
   7   0   4       75.81       67.99      1.93 o
   8   0   4      118.66      122.38      2.96 o
   9   0   4       28.21       30.15      3.14 o
  -8   1   4        6.56        8.63      0.82 o
  -7   1   4      247.69      253.90      3.94 o
  -6   1   4       27.61       25.70      0.87 o
  -5   1   4        4.25        4.91      0.48 o
  -4   1   4      434.03      424.80      5.56 o
  -3   1   4      455.60      482.47      5.18 o
  -2   1   4      210.70      255.59      2.86 o
  -1   1   4      505.43      540.95      5.67 o
   0   1   4       17.14       15.61      0.41 o
   1   1   4       52.35       51.54      0.87 o
   2   1   4     3246.97     3307.01     38.96 o
   3   1   4       37.56       34.30      0.75 o
   4   1   4      124.90      138.44      2.09 o
   5   1   4      215.96      214.21      3.08 o
   6   1   4      607.24      597.61      7.63 o
   7   1   4        6.22        5.53      1.00 o
   8   1   4       23.51       23.65      1.14 o
   9   1   4        6.29        5.93      1.05 o
  -8   2   4        6.44        7.13      1.15 o
  -7   2   4       51.41       51.38      1.80 o
  -6   2   4        1.69        1.63      0.41 o
  -5   2   4       95.06       94.63      1.78 o
  -4   2   4       57.98       56.68      1.26 o
  -3   2   4       48.34       44.50      0.78 o
  -2   2   4       12.90       15.84      0.49 o
  -1   2   4     1289.87     1353.44     13.78 o
   0   2   4      197.29      193.00      2.17 o
   1   2   4        2.78        4.68      0.20 o
   2   2   4      692.57      717.97      7.43 o
   3   2   4      555.82      546.81      6.37 o
   4   2   4        2.49        4.36      0.20 o
   5   2   4      934.88      926.58     11.26 o
   6   2   4       22.01       16.55      0.65 o
   7   2   4        0.02       -0.10      0.22 o
   8   2   4      216.86      206.83      4.18 o
   9   2   4       28.51       29.65      1.35 o
  -7   3   4       13.07       13.90      1.19 o
  -6   3   4      143.64      149.59      3.26 o
  -5   3   4       12.59       14.22      1.95 o
  -4   3   4       31.41       34.00      0.91 o
  -3   3   4      296.99      303.99      3.49 o
  -2   3   4      102.78      105.01      1.41 o
  -1   3   4       14.90       11.76      0.36 o
   0   3   4      577.46      583.57      7.12 o
   1   3   4       61.38       65.46      1.11 o
   2   3   4     1209.75     1218.85     12.45 o
   3   3   4      407.66      393.28      4.26 o
   4   3   4       69.10       62.74      0.95 o
   5   3   4      259.59      264.67      3.63 o
   6   3   4      933.14      901.15     11.06 o
   7   3   4       38.90       38.33      1.04 o
   8   3   4       40.14       37.11      1.40 o
   9   3   4       38.10       44.45      1.66 o
  10   3   4       21.50       22.90      1.82 o
  -7   4   4        1.61        1.32      0.71 o
  -6   4   4       56.05       58.20      1.83 o
  -5   4   4        2.34        2.78      0.61 o
  -4   4   4       11.36       15.34      0.82 o
  -3   4   4      324.53      329.41      4.43 o
  -2   4   4        2.34        0.56      0.20 o
  -1   4   4       19.69       21.38      0.62 o
   0   4   4     1387.34     1312.60     15.53 o
   1   4   4       36.87       47.85      0.94 o
   2   4   4      152.85      182.20      2.14 o
   3   4   4     1100.44     1067.26     11.01 o
   4   4   4       48.05       48.16      1.08 o
   5   4   4       25.86       27.29      0.69 o
   6   4   4      285.93      291.72      4.04 o
   7   4   4      144.89      146.42      2.42 o
   8   4   4        5.79        4.20      0.58 o
   9   4   4       52.08       55.14      2.56 o
  10   4   4        1.55        1.94      0.58 o
  -6   5   4       10.24       10.48      0.84 o
  -5   5   4       13.93       16.40      0.94 o
  -4   5   4        6.18        6.73      0.61 o
  -3   5   4       88.82       85.63      2.02 o
  -2   5   4      594.47      570.60      7.22 o
  -1   5   4       18.63       20.14      0.65 o
   0   5   4       11.25        9.77      0.53 o
   1   5   4      311.92      289.75      3.86 o
   2   5   4       96.31       98.07      1.31 o
   3   5   4      269.37      260.46      3.00 o
   4   5   4       46.29       45.98      0.89 o
   5   5   4       23.29       22.24      0.57 o
   6   5   4       96.12       96.73      1.74 o
   7   5   4      257.68      250.21      3.66 o
   8   5   4        8.85        9.79      0.76 o
   9   5   4       10.99       12.71      0.93 o
  10   5   4       14.85       15.93      1.32 o
  -6   6   4        0.69        0.11      0.61 o
  -5   6   4       58.97       55.41      1.79 o
  -4   6   4        2.41        1.92      0.48 o
  -3   6   4       10.08       11.53      0.59 o
  -2   6   4       40.83       39.56      1.03 o
  -1   6   4       76.64       69.47      1.38 o
   0   6   4        5.68        6.03      0.47 o
   1   6   4      529.92      526.59      6.87 o
   2   6   4      116.48      123.19      2.51 o
   3   6   4      151.31      146.28      4.90 o
   4   6   4      140.84      132.93      1.79 o
   5   6   4        0.38        0.38      0.19 o
   6   6   4       24.30       21.33      0.72 o
   7   6   4       33.45       39.46      1.05 o
   8   6   4        0.03        1.00      0.40 o
   9   6   4       14.99       15.01      1.08 o
  10   6   4       32.64       33.48      1.53 o
  -5   7   4       13.95       16.42      1.56 o
  -4   7   4        6.41        6.10      1.04 o
  -3   7   4        0.21       -0.08      0.36 o
  -2   7   4        4.12        4.40      0.43 o
  -1   7   4       14.65       14.69      0.93 o
   0   7   4        4.37        3.91      0.38 o
   1   7   4      197.19      200.25      2.97 o
   2   7   4        6.04        7.67      0.45 o
   3   7   4       80.39       78.76      1.49 o
   4   7   4      297.24      299.83      4.12 o
   5   7   4       40.01       37.93      1.88 o
   6   7   4       27.51       29.50      0.77 o
   7   7   4       64.90       59.84      1.66 o
   8   7   4        0.73        0.60      0.50 o
   9   7   4        3.24        2.90      0.57 o
  10   7   4       15.94       15.39      1.65 o
  -4   8   4       10.09       10.83      1.30 o
  -3   8   4       20.35       22.12      1.93 o
  -2   8   4       69.01       68.04      2.85 o
  -1   8   4        0.58        0.23      0.34 o
   0   8   4        5.26        5.29      0.58 o
   1   8   4       23.23       22.10      1.01 o
   2   8   4      114.11      107.47      2.65 o
   3   8   4       25.86       21.45      0.96 o
   4   8   4      148.84      144.37      2.94 o
   5   8   4        0.03        0.41      0.26 o
   6   8   4        8.83        9.78      0.69 o
   7   8   4        9.58        9.98      0.72 o
   8   8   4      138.38      143.39      4.59 o
   9   8   4        2.56        2.34      0.82 o
  -3   9   4        1.35        0.66      0.51 o
  -2   9   4       40.41       44.14      2.73 o
  -1   9   4       28.99       29.50      1.92 o
   0   9   4        3.14        4.29      1.01 o
   1   9   4        5.28        4.18      1.17 o
   2   9   4        5.81        6.44      0.83 o
   3   9   4        0.22        0.24      0.31 o
   4   9   4       11.16       11.81      0.78 o
   5   9   4      195.21      198.35      3.85 o
   6   9   4       17.39       16.33      0.90 o
   7   9   4       31.42       29.75      1.70 o
  -2  10   4        2.15        1.78      0.58 o
  -1  10   4        1.08        0.68      0.51 o
   0  10   4        0.04       -0.11      0.39 o
   1  10   4       11.23        9.41      0.83 o
   2  10   4       14.00       14.87      0.93 o
   3  10   4        0.71       -0.34      0.34 o
   4  10   4        0.29        0.20      0.36 o
   5  10   4       90.32       86.11      2.27 o
   6  10   4        5.53        4.78      0.62 o
   7  10   4       10.55        9.50      0.80 o
   0  11   4        9.26       13.06      1.43 o
   1  11   4        1.03        0.54      0.50 o
   2  11   4        3.08        1.25      0.50 o
   3  11   4       24.26       27.71      1.33 o
   4  11   4        0.07        0.14      0.44 o
   5  11   4        0.29        0.64      0.46 o
   6  11   4        8.35       10.27      0.87 o
   7  11   4        2.00        4.48      0.96 o
   5  12   4        1.90        1.48      0.77 o
  -4 -10   5        5.55        5.83      1.16 o
  -3 -10   5        2.62        3.28      0.64 o
  -2 -10   5        0.83        1.29      0.57 o
  -1 -10   5        3.59        1.59      0.57 o
  -6  -9   5        0.28        0.38      0.74 o
  -5  -9   5        3.11        1.35      0.50 o
  -4  -9   5       41.17       39.61      1.54 o
  -3  -9   5        3.88        4.01      0.63 o
  -2  -9   5       44.97       45.07      1.59 o
  -1  -9   5       40.75       43.38      1.65 o
   0  -9   5       18.18       14.78      1.01 o
   1  -9   5       27.82       26.62      1.71 o
  -7  -8   5        0.03        0.21      0.43 o
  -6  -8   5        1.36        0.88      0.44 o
  -5  -8   5       23.28       23.51      1.37 o
  -4  -8   5       10.50       10.23      0.80 o
  -3  -8   5        9.08        9.47      0.82 o
  -2  -8   5       79.04       77.10      1.69 o
  -1  -8   5       74.49       78.88      1.73 o
   0  -8   5        0.21        0.21      0.40 o
   1  -8   5        2.32        1.05      0.43 o
   2  -8   5        2.94        3.60      0.61 o
   3  -8   5        0.12        0.42      0.64 o
  -8  -7   5        5.94        8.04      0.86 o
  -7  -7   5        0.57        0.94      0.46 o
  -6  -7   5       68.96       70.16      2.10 o
  -5  -7   5        1.55        1.41      0.44 o
  -4  -7   5        2.79        0.94      0.38 o
  -3  -7   5       11.62       12.04      0.63 o
  -2  -7   5       54.98       49.72      1.23 o
  -1  -7   5       16.31       14.21      0.67 o
   0  -7   5       33.92       32.50      0.98 o
   1  -7   5       53.38       55.67      1.72 o
   2  -7   5        4.55        2.65      0.50 o
   3  -7   5        6.05        4.39      0.64 o
   4  -7   5        5.71        6.07      0.77 o
  -8  -6   5       17.81       16.50      1.06 o
  -7  -6   5        6.09        6.53      0.72 o
  -6  -6   5       12.72       14.05      0.89 o
  -5  -6   5       14.49       11.30      0.77 o
  -4  -6   5       43.30       41.29      1.39 o
  -3  -6   5       21.26       24.65      1.48 o
  -2  -6   5       38.78       36.81      0.99 o
  -1  -6   5      234.72      218.23      3.26 o
   0  -6   5      110.31      106.26      2.39 o
   1  -6   5        0.34        0.76      0.33 o
   2  -6   5       38.12       45.73      1.53 o
   3  -6   5        0.73        0.53      0.40 o
   4  -6   5        0.87        1.63      0.52 o
   5  -6   5       43.46       49.38      1.83 o
  -9  -5   5        0.42        0.41      0.68 o
  -8  -5   5       18.83       19.23      1.11 o
  -7  -5   5        0.13       -0.01      0.90 o
  -6  -5   5        4.33        4.93      0.58 o
  -5  -5   5      177.27      165.72      3.37 o
  -4  -5   5      184.25      169.25      3.34 o
  -3  -5   5       42.56       41.89      1.50 o
  -2  -5   5       41.56       41.45      0.99 o
  -1  -5   5        5.65        4.67      0.37 o
   0  -5   5      173.66      141.81     11.60 o
   1  -5   5      181.56      181.54      2.77 o
   2  -5   5      165.70      159.89      5.37 o
   3  -5   5        0.66        0.33      0.32 o
   4  -5   5        4.39        4.29      0.95 o
   5  -5   5       15.39       15.07      1.12 o
   6  -5   5        1.21        1.83      0.58 o
  -9  -4   5        6.24        8.86      0.71 o
  -8  -4   5       31.62       33.45      1.13 o
  -7  -4   5       19.59       20.88      1.08 o
  -6  -4   5        1.72        1.28      0.39 o
  -5  -4   5       51.25       39.53      1.03 o
  -4  -4   5       44.24       38.62      0.95 o
  -3  -4   5        1.66        2.17      1.22 o
  -2  -4   5       45.27       40.46      1.27 o
  -1  -4   5        2.41        2.42      0.33 o
   0  -4   5      131.91      117.85      1.90 o
   1  -4   5       18.52       17.49      0.80 o
   2  -4   5        0.06       -0.12      0.27 o
   3  -4   5        1.95        1.37      0.46 o
   4  -4   5        0.04       -0.05      0.39 o
   5  -4   5       26.69       23.52      1.11 o
   6  -4   5       23.05       27.25      1.29 o
   7  -4   5       12.99       15.59      1.46 o
  -9  -3   5        5.00        4.38      0.55 o
  -8  -3   5       28.86       36.67      1.19 o
  -7  -3   5      103.59      109.48      2.14 o
  -6  -3   5       32.96       31.53      1.27 o
  -5  -3   5       42.66       43.52      1.48 o
  -4  -3   5        3.34        5.22      0.37 o
  -3  -3   5       30.53       25.74      0.58 o
  -2  -3   5      281.06      285.43      3.26 o
  -1  -3   5        5.06        5.49      0.29 o
   0  -3   5      510.19      480.45      5.19 o
   1  -3   5       26.93       27.24      0.74 o
   2  -3   5       99.27      101.16      1.70 o
   3  -3   5      184.17      173.17      4.93 o
   4  -3   5       20.09       20.69      0.73 o
   5  -3   5        8.60        8.85      0.71 o
   6  -3   5      112.04      110.47      3.86 o
   7  -3   5        7.00        7.19      0.78 o
  -9  -2   5       20.28       21.40      0.98 o
  -8  -2   5        0.19       -0.30      0.37 o
  -7  -2   5        0.05        0.02      0.27 o
  -6  -2   5        1.58        0.94      0.32 o
  -5  -2   5        1.49        2.18      0.31 o
  -4  -2   5      359.61      357.02      4.79 o
  -3  -2   5      100.34       98.73      3.80 o
  -2  -2   5      209.62      220.21      2.58 o
  -1  -2   5      179.48      191.92      2.27 o
   0  -2   5       31.95       42.99      0.96 o
   1  -2   5        0.11        0.55      0.43 o
   2  -2   5       44.53       52.74      0.86 o
   3  -2   5      332.45      331.33      4.43 o
   4  -2   5       77.62       70.14      1.42 o
   5  -2   5       10.38       11.15      0.58 o
   6  -2   5        3.74        3.30      0.42 o
   7  -2   5       59.79       61.47      1.54 o
   8  -2   5        8.14       10.29      0.90 o
  -8  -1   5        0.47        0.49      0.33 o
  -7  -1   5       71.46       65.71      1.56 o
  -6  -1   5        0.14        0.07      0.23 o
  -5  -1   5       80.87       83.83      1.63 o
  -4  -1   5      271.96      258.21      3.63 o
  -3  -1   5       99.51      105.56      1.73 o
  -2  -1   5       79.78       95.33      1.28 o
  -1  -1   5      118.77       80.40      2.28 o
   0  -1   5       14.34       13.46      0.36 o
   1  -1   5      184.54      210.45      2.44 o
   2  -1   5      865.25      931.44      9.65 o
   3  -1   5        0.03        0.43      0.18 o
   4  -1   5      380.71      378.66      6.22 o
   5  -1   5       54.55       49.20      1.18 o
   6  -1   5       17.55       20.41      0.79 o
   7  -1   5       32.36       33.42      1.08 o
   8  -1   5        9.81        8.57      0.82 o
  -8   0   5        0.64        0.77      0.35 o
  -7   0   5       20.93       19.73      0.84 o
  -6   0   5      121.59      127.97      2.29 o
  -5   0   5      114.19      102.70      1.87 o
  -4   0   5        0.15        0.35      0.26 o
  -3   0   5        3.36        5.99      0.42 o
  -2   0   5        0.98        3.34      0.21 o
  -1   0   5      283.88      307.69      3.40 o
   0   0   5      298.38      272.99      3.50 o
   1   0   5      206.27      270.22      5.57 o
   2   0   5     1213.29     1331.48     13.61 o
   3   0   5       90.07       75.73      1.35 o
   4   0   5        4.16        4.64      0.35 o
   5   0   5      379.54      390.68      5.23 o
   6   0   5      322.97      301.41      5.38 o
   7   0   5       94.03       94.12      1.91 o
   8   0   5        2.50        2.85      0.58 o
   9   0   5       27.44       33.43      1.52 o
  -8   1   5       88.81      102.96      2.75 o
  -7   1   5        1.39        1.31      0.47 o
  -6   1   5        9.70        9.71      0.60 o
  -5   1   5        0.57        0.58      0.24 o
  -4   1   5        2.10        2.01      0.29 o
  -3   1   5      999.56      986.64     12.03 o
  -2   1   5        0.27        1.48      0.16 o
  -1   1   5      998.87     1069.36     10.99 o
   0   1   5      340.86      329.20      3.59 o
   1   1   5       34.61       42.47      0.96 o
   2   1   5        9.63       17.26      0.71 o
   3   1   5       72.46       72.29      1.01 o
   4   1   5      442.65      424.15      5.47 o
   5   1   5      459.84      429.32      5.63 o
   6   1   5      754.60      748.24      9.42 o
   7   1   5       79.97       72.15      1.58 o
   8   1   5      111.47      106.43      2.69 o
   9   1   5        6.33        8.94      1.18 o
  -7   2   5       32.76       30.66      1.72 o
  -6   2   5       24.20       23.07      1.12 o
  -5   2   5      121.47      111.00      2.54 o
  -4   2   5       17.96       19.93      0.80 o
  -3   2   5      180.16      193.27      2.36 o
  -2   2   5       18.30       27.62      0.57 o
  -1   2   5       11.01       12.52      0.48 o
   0   2   5      167.45      163.81      1.93 o
   1   2   5      128.02      156.80      1.86 o
   2   2   5        6.68        2.67      0.19 o
   3   2   5       27.75       25.48      0.52 o
   4   2   5       54.79       55.07      1.10 o
   5   2   5      151.41      136.77      2.18 o
   6   2   5       27.89       23.07      0.98 o
   7   2   5       33.67       31.16      0.97 o
   8   2   5       29.62       30.53      1.29 o
   9   2   5        0.82        0.35      0.43 o
  -7   3   5       10.97        9.56      1.69 o
  -6   3   5        5.64        4.99      0.63 o
  -5   3   5      121.83      118.90      2.72 o
  -4   3   5        0.58        1.23      0.35 o
  -3   3   5      330.91      325.82      5.61 o
  -2   3   5      457.09      436.83      5.58 o
  -1   3   5        1.07        1.75      0.31 o
   0   3   5       71.80       74.82      1.29 o
   1   3   5      110.21      105.20      1.33 o
   2   3   5      304.19      340.88      3.91 o
   3   3   5      120.29      116.18      1.51 o
   4   3   5      218.64      213.28      3.00 o
   5   3   5        0.60        0.27      0.20 o
   6   3   5      370.85      355.21      4.83 o
   7   3   5       13.00       12.86      0.64 o
   8   3   5        0.08        0.43      0.37 o
   9   3   5        1.67        2.97      0.60 o
  -7   4   5        3.98        4.98      1.24 o
  -6   4   5        5.10        3.92      0.64 o
  -5   4   5       20.96       16.78      1.16 o
  -4   4   5       33.08       34.79      1.26 o
  -3   4   5       23.61       21.23      1.47 o
  -2   4   5       55.80       61.45      1.24 o
  -1   4   5        0.60        1.02      0.37 o
   0   4   5       95.77       92.30      1.55 o
   1   4   5        0.81        1.44      0.22 o
   2   4   5       36.83       32.92      0.81 o
   3   4   5        4.07        3.28      0.27 o
   4   4   5       48.29       51.56      0.88 o
   5   4   5      360.67      363.66      4.83 o
   6   4   5        9.44        8.85      0.51 o
   7   4   5      147.88      137.02      2.35 o
   8   4   5       68.75       67.58      1.97 o
   9   4   5       40.90       46.20      1.71 o
  10   4   5       10.08        9.95      1.26 o
  -6   5   5       12.00       12.18      0.95 o
  -5   5   5        3.19        5.70      0.68 o
  -4   5   5       19.43       21.20      1.01 o
  -3   5   5       24.23       23.92      0.79 o
  -2   5   5       47.70       41.56      1.30 o
  -1   5   5      340.62      338.80      4.55 o
   0   5   5       18.12       19.95      0.64 o
   1   5   5       68.10       59.81      1.18 o
   2   5   5        0.62        0.82      0.21 o
   3   5   5        0.39        0.31      0.19 o
   4   5   5       86.95       85.99      1.28 o
   5   5   5       22.71       17.02      0.62 o
   6   5   5      343.08      330.95      4.55 o
   7   5   5       41.80       40.22      1.09 o
   8   5   5       18.19       17.26      0.97 o
   9   5   5        1.30        1.67      0.97 o
  10   5   5       26.16       26.98      1.95 o
  -5   6   5        0.15        0.38      0.42 o
  -4   6   5        9.73       12.04      0.86 o
  -3   6   5        2.00        1.75      0.33 o
  -2   6   5        0.49       -0.17      0.24 o
  -1   6   5       71.55       72.58      1.47 o
   0   6   5       55.82       53.06      1.17 o
   1   6   5       11.84       14.64      0.80 o
   2   6   5       48.44       44.93      1.80 o
   3   6   5        1.72        2.14      0.29 o
   4   6   5       36.34       39.72      0.96 o
   5   6   5      126.77      121.88      2.02 o
   6   6   5        1.14        1.21      0.28 o
   7   6   5       39.64       37.07      1.64 o
   8   6   5       12.75       10.29      1.05 o
   9   6   5       17.07       19.82      1.11 o
  10   6   5        3.35        2.88      0.91 o
  -5   7   5        1.63        1.24      0.71 o
  -4   7   5        3.21        4.12      0.94 o
  -3   7   5       36.95       41.68      1.30 o
  -2   7   5       82.90       74.28      1.59 o
  -1   7   5       15.57       15.39      0.67 o
   0   7   5      187.59      174.11      2.73 o
   1   7   5       14.85       15.41      1.94 o
   2   7   5       17.31       16.32      2.40 o
   3   7   5       33.84       31.27      1.09 o
   4   7   5        0.86       -0.15      0.32 o
   5   7   5        1.06        0.82      0.27 o
   6   7   5        3.07        2.42      0.44 o
   7   7   5       53.55       57.30      2.69 o
   8   7   5        4.22        2.25      0.74 o
   9   7   5        0.04       -0.46      0.46 o
  -4   8   5        1.50        0.75      0.69 o
  -3   8   5       18.45       19.11      1.63 o
  -2   8   5       24.01       24.12      1.14 o
  -1   8   5       28.45       21.98      1.70 o
   0   8   5       48.32       47.14      1.56 o
   1   8   5       42.50       36.99      1.30 o
   2   8   5       73.65       71.00      1.50 o
   3   8   5        1.58        1.39      0.30 o
   4   8   5       15.21       15.96      0.67 o
   5   8   5        5.89        7.69      0.63 o
   6   8   5        2.16        2.27      0.45 o
   7   8   5        1.11        2.88      0.53 o
   8   8   5        0.37        0.83      0.64 o
   9   8   5        1.62        2.39      0.85 o
  -3   9   5        2.48        4.12      0.97 o
  -2   9   5        7.96       11.54      1.17 o
  -1   9   5       17.33       18.69      1.07 o
   0   9   5        3.36        4.76      1.46 o
   1   9   5       10.43       11.45      1.03 o
   2   9   5        2.56        3.46      0.55 o
   3   9   5        1.13        0.88      0.62 o
   4   9   5       20.20       19.09      1.09 o
   5   9   5        2.84        3.69      0.55 o
   6   9   5       32.83       31.65      1.25 o
   7   9   5       17.41       21.36      1.51 o
  -1  10   5        0.16        0.17      0.69 o
   0  10   5       17.50       16.97      1.06 o
   1  10   5       46.61       46.43      1.67 o
   2  10   5       26.60       22.92      1.17 o
   3  10   5        0.76        0.66      0.44 o
   4  10   5        8.14        7.15      0.72 o
   5  10   5        0.03        0.07      0.52 o
   6  10   5        0.26        1.07      0.44 o
   7  10   5        7.10        4.92      0.94 o
   1  11   5        0.35       -0.27      0.45 o
   2  11   5        5.68        5.44      0.74 o
   3  11   5        7.42        8.34      0.83 o
   4  11   5       10.34       11.37      2.68 o
   5  11   5        6.23        6.91      1.05 o
   6  11   5       13.97       21.96      1.18 o
   7  11   5       10.19        9.43      1.23 o
  -5  -9   6        4.21        4.28      0.69 o
  -4  -9   6       42.84       47.01      1.74 o
  -3  -9   6        0.14       -0.33      0.37 o
  -2  -9   6       18.11       19.64      1.11 o
  -1  -9   6       17.62       18.01      1.11 o
   0  -9   6        0.41       -0.20      0.44 o
  -6  -8   6       87.50       88.01      2.52 o
  -5  -8   6       32.40       34.06      1.45 o
  -4  -8   6       10.14        9.88      0.83 o
  -3  -8   6       21.01       21.49      1.11 o
  -2  -8   6       73.97       75.89      1.71 o
  -1  -8   6       67.91       69.90      2.45 o
   0  -8   6        4.03        3.13      0.70 o
   1  -8   6        3.17        3.06      0.62 o
   2  -8   6       27.00       27.94      1.36 o
  -7  -7   6        4.64        5.89      0.77 o
  -6  -7   6       65.33       71.01      2.16 o
  -5  -7   6        9.81       10.14      0.92 o
  -4  -7   6       88.53       82.57      2.23 o
  -3  -7   6       68.30       71.73      3.23 o
  -2  -7   6       28.20       25.70      0.89 o
  -1  -7   6       54.25       57.06      1.39 o
   0  -7   6      187.65      182.49      5.29 o
   1  -7   6        1.25        1.63      0.47 o
   2  -7   6        1.07        1.71      0.48 o
   3  -7   6       18.60       20.52      1.17 o
  -8  -6   6        9.45        9.15      1.08 o
  -7  -6   6        9.14        8.39      0.81 o
  -6  -6   6       24.96       26.19      1.22 o
  -5  -6   6      114.79      111.60      6.62 o
  -4  -6   6        1.15        0.56      0.33 o
  -3  -6   6       97.79       98.84      2.38 o
  -2  -6   6       14.78       13.68      0.64 o
  -1  -6   6      135.27      136.14      2.33 o
   0  -6   6        6.34        6.87      0.95 o
   1  -6   6       58.14       52.28      1.63 o
   2  -6   6       12.23       11.85      0.84 o
   3  -6   6       16.93       15.54      1.01 o
   4  -6   6        0.04       -0.02      0.40 o
  -8  -5   6       66.62       72.79      2.84 o
  -7  -5   6        3.54        4.26      0.97 o
  -6  -5   6       53.58       48.52      1.63 o
  -5  -5   6       38.82       40.18      1.41 o
  -4  -5   6        0.14        0.23      0.31 o
  -3  -5   6       24.34       20.81      0.94 o
  -2  -5   6      425.75      398.39      6.06 o
  -1  -5   6       41.28       37.53      0.98 o
   0  -5   6       77.02       80.39      1.57 o
   1  -5   6       12.43       10.17      0.88 o
   2  -5   6       47.66       42.89      1.44 o
   3  -5   6       33.62       38.92      2.29 o
   4  -5   6       28.10       27.67      1.26 o
   5  -5   6        5.14        6.13      0.75 o
  -8  -4   6       58.10       51.50      1.47 o
  -7  -4   6       20.71       23.44      2.16 o
  -6  -4   6        0.33        0.52      0.41 o
  -5  -4   6        1.48        3.73      0.69 o
  -4  -4   6      258.02      247.61      4.51 o
  -3  -4   6       25.96       24.73      0.97 o
  -2  -4   6      199.18      194.87      3.44 o
  -1  -4   6      187.35      176.80      2.65 o
   0  -4   6      256.59      260.48      3.64 o
   1  -4   6      345.85      333.54      5.61 o
   2  -4   6       11.94        9.72      0.92 o
   3  -4   6        2.87        3.76      0.52 o
   4  -4   6       82.79       82.10      2.36 o
   5  -4   6        7.31        5.89      0.68 o
   6  -4   6       61.19       67.81      2.13 o
  -8  -3   6       39.91       37.51      1.24 o
  -7  -3   6       52.69       58.11      1.53 o
  -6  -3   6       10.16        9.23      0.56 o
  -5  -3   6      265.00      236.97      3.55 o
  -4  -3   6        0.69        2.45      0.32 o
  -3  -3   6       15.07       12.91      0.53 o
  -2  -3   6      206.98      194.34      2.40 o
  -1  -3   6      499.14      528.88      5.74 o
   0  -3   6      162.71      163.58      2.49 o
   1  -3   6      667.27      649.96      6.96 o
   2  -3   6       71.91       73.32      1.82 o
   3  -3   6       95.65       89.93      2.14 o
   4  -3   6       32.68       32.17      1.38 o
   5  -3   6       62.78       64.35      1.91 o
   6  -3   6       23.93       25.61      1.24 o
   7  -3   6       42.73       48.02      1.85 o
  -8  -2   6       25.32       26.79      1.33 o
  -7  -2   6      131.92      142.10      4.71 o
  -6  -2   6        0.03       -0.23      0.25 o
  -5  -2   6        7.63        4.94      0.42 o
  -4  -2   6      139.77      146.14      2.38 o
  -3  -2   6      206.46      223.63      3.21 o
  -2  -2   6       83.69       83.82      1.23 o
  -1  -2   6      371.04      371.92      4.84 o
   0  -2   6       58.46       55.55      1.31 o
   1  -2   6       64.52       62.04      1.14 o
   2  -2   6      429.32      413.20      6.61 o
   3  -2   6      150.63      140.08      2.25 o
   4  -2   6       89.94       75.27      1.52 o
   5  -2   6       59.21       60.15      1.40 o
   6  -2   6        1.46        0.96      0.37 o
   7  -2   6      106.29      113.91      2.84 o
  -8  -1   6       33.22       35.62      1.21 o
  -7  -1   6      103.30      106.69      2.16 o
  -6  -1   6      141.08      146.66      2.56 o
  -5  -1   6        6.58        5.24      0.52 o
  -4  -1   6      232.74      212.74      3.16 o
  -3  -1   6      148.59      156.92      2.41 o
  -2  -1   6       65.50       69.84      1.07 o
  -1  -1   6      543.89      532.95      6.59 o
   0  -1   6      205.98      206.11      2.82 o
   1  -1   6       66.25       58.37      0.93 o
   2  -1   6      609.61      573.54      7.17 o
   3  -1   6       11.03       10.07      0.48 o
   4  -1   6      119.79      117.91      2.02 o
   5  -1   6      304.22      288.06      4.14 o
   6  -1   6        6.14        5.25      0.74 o
   7  -1   6       10.82       12.00      0.70 o
   8  -1   6      102.52      111.00      2.31 o
  -8   0   6        4.93        6.55      0.83 o
  -7   0   6       10.46       11.50      0.88 o
  -6   0   6       56.39       53.99      1.93 o
  -5   0   6        1.04        0.84      0.26 o
  -4   0   6      554.63      533.00      6.92 o
  -3   0   6      252.99      252.39      3.54 o
  -2   0   6       91.87       90.42      1.45 o
  -1   0   6      365.24      345.68      3.84 o
   0   0   6      994.58     1014.95     12.11 o
   1   0   6        9.19        7.13      0.31 o
   2   0   6      279.42      295.30      3.34 o
   3   0   6        9.45        6.05      0.38 o
   4   0   6      132.35      127.00      2.10 o
   5   0   6       36.57       37.04      1.01 o
   6   0   6      139.81      149.33      2.55 o
   7   0   6        3.12        2.71      0.41 o
   8   0   6       36.32       37.57      1.63 o
  -8   1   6        0.77        0.16      0.71 o
  -7   1   6        5.67        3.96      0.60 o
  -6   1   6      143.56      135.08      3.07 o
  -5   1   6       11.38       13.12      0.88 o
  -4   1   6       17.24       12.24      0.56 o
  -3   1   6      253.36      258.68      3.62 o
  -2   1   6        6.22        5.73      0.28 o
  -1   1   6      137.59      139.62      1.77 o
   0   1   6      903.24      908.22      9.43 o
   1   1   6       94.63      105.40      1.86 o
   2   1   6       31.29       31.02      0.61 o
   3   1   6      486.51      483.09      7.50 o
   4   1   6       26.31       27.97      0.79 o
   5   1   6       23.83       22.54      1.20 o
   6   1   6       56.36       58.60      1.38 o
   7   1   6        6.58        6.37      0.52 o
   8   1   6       12.81       12.84      0.86 o
   9   1   6       50.34       54.76      1.98 o
  -7   2   6       25.38       25.97      1.28 o
  -6   2   6       80.61       80.15      2.22 o
  -5   2   6      146.00      135.89      3.01 o
  -4   2   6        3.31        3.55      0.48 o
  -3   2   6       26.21       20.54      1.38 o
  -2   2   6      130.76      129.60      2.11 o
  -1   2   6        0.04       -0.01      0.11 o
   0   2   6      295.66      273.50      3.10 o
   1   2   6     1096.81     1135.97     11.70 o
   2   2   6      790.90      840.02      8.76 o
   3   2   6      142.22      127.96      1.66 o
   4   2   6      137.39      135.33      2.15 o
   5   2   6      544.30      520.36      6.71 o
   6   2   6       38.30       40.43      1.08 o
   7   2   6        2.38        1.42      0.38 o
   8   2   6       27.04       25.85      0.97 o
   9   2   6      146.13      148.89      3.54 o
  -7   3   6        0.40        0.76      0.47 o
  -6   3   6        0.20        0.19      0.37 o
  -5   3   6       24.57       26.19      1.18 o
  -4   3   6       10.25        9.50      0.71 o
  -3   3   6      245.39      219.78      4.07 o
  -2   3   6      294.92      281.93      3.86 o
  -1   3   6      337.09      314.05     10.53 o
   0   3   6       12.78       15.48      0.53 o
   1   3   6      527.11      503.32      6.32 o
   2   3   6       72.39       77.90      1.12 o
   3   3   6      194.04      191.71      2.92 o
   4   3   6       40.98       36.03      0.88 o
   5   3   6      320.87      304.03     12.21 o
   6   3   6      986.91      947.95     11.72 o
   7   3   6      153.05      157.24      2.66 o
   8   3   6       14.38       15.89      0.77 o
   9   3   6        4.46        6.72      1.54 o
  -6   4   6       18.37       18.00      1.08 o
  -5   4   6      165.26      160.92      3.52 o
  -4   4   6        4.76        5.31      0.63 o
  -3   4   6        1.06        0.76      0.32 o
  -2   4   6       38.87       34.99      0.93 o
  -1   4   6       77.70       76.62      1.44 o
   0   4   6       45.51       52.43      1.10 o
   1   4   6       83.81       75.83      1.64 o
   2   4   6        8.15        7.91      0.42 o
   3   4   6       15.89       18.69      0.80 o
   4   4   6      492.63      485.13      6.20 o
   5   4   6       99.12       91.51      1.66 o
   6   4   6        0.20        0.05      0.19 o
   7   4   6        2.69        3.52      0.41 o
   8   4   6       77.74       72.72      1.81 o
   9   4   6       47.55       52.23      1.84 o
  -6   5   6        0.10        0.00      0.44 o
  -5   5   6       16.29       18.30      1.07 o
  -4   5   6       26.52       30.86      1.28 o
  -3   5   6      118.06      111.24      2.59 o
  -2   5   6      313.61      289.78      5.39 o
  -1   5   6      122.07      122.01      2.62 o
   0   5   6      177.36      175.56      2.66 o
   1   5   6      241.03      232.43      3.31 o
   2   5   6      372.81      376.81      4.98 o
   3   5   6       25.14       20.92      1.47 o
   4   5   6       56.95       60.69      2.45 o
   5   5   6      266.84      257.60      4.55 o
   6   5   6       18.05       16.55      1.09 o
   7   5   6      131.10      134.34      4.82 o
   8   5   6       46.08       45.57      1.26 o
   9   5   6        2.00        1.70      0.51 o
  -5   6   6       12.88        9.52      0.87 o
  -4   6   6       56.30       55.57      1.82 o
  -3   6   6        0.46        0.21      0.39 o
  -2   6   6       20.24       24.29      0.83 o
  -1   6   6      110.18      107.88      1.95 o
   0   6   6        0.03       -0.19      0.19 o
   1   6   6        3.37        4.80      1.14 o
   2   6   6      324.87      329.68      4.50 o
   3   6   6       49.72       47.06      1.38 o
   4   6   6       59.77       61.97      1.31 o
   5   6   6       18.79       15.61      0.81 o
   6   6   6       39.33       40.52      1.36 o
   7   6   6      147.51      148.07      3.14 o
   8   6   6        2.77        5.28      0.64 o
   9   6   6        6.28        7.86      1.16 o
  -4   7   6       15.48       17.96      1.10 o
  -3   7   6        5.56        4.95      0.66 o
  -2   7   6       19.54       20.93      0.83 o
  -1   7   6      210.31      200.68      3.15 o
   0   7   6       18.98       17.97      0.72 o
   1   7   6       33.52       29.05      0.89 o
   2   7   6      104.31      101.32      2.83 o
   3   7   6       37.48       35.20      0.98 o
   4   7   6        0.90        0.69      0.28 o
   5   7   6      149.05      157.90      2.57 o
   6   7   6       10.21        7.86      0.69 o
   7   7   6        0.18        0.85      0.39 o
   8   7   6       35.46       33.74      1.35 o
   9   7   6       40.92       45.58      2.47 o
  -3   8   6        6.44        7.46      1.18 o
  -2   8   6        2.86        3.28      0.57 o
  -1   8   6       23.58       23.92      1.13 o
   0   8   6        5.17        5.97      0.50 o
   1   8   6        0.66        0.30      0.33 o
   2   8   6       13.01       15.83      0.88 o
   3   8   6       43.32       41.41      1.39 o
   4   8   6       57.70       58.78      1.37 o
   5   8   6       40.25       43.46      1.16 o
   6   8   6       60.31       65.67      2.31 o
   7   8   6       10.42       13.82      1.16 o
   8   8   6        0.74        0.13      0.38 o
   9   8   6        0.10        0.02      0.58 o
  -2   9   6       13.21       14.78      1.03 o
  -1   9   6        2.09        2.60      0.59 o
   0   9   6       89.72       96.50      2.49 o
   1   9   6        0.29        0.59      0.43 o
   2   9   6       59.27       63.40      2.27 o
   3   9   6       50.99       46.30      1.55 o
   4   9   6       15.51       16.08      0.91 o
   5   9   6       12.32       10.67      0.79 o
   6   9   6       17.13       16.69      1.38 o
   7   9   6        1.24        2.22      0.54 o
   8   9   6        0.82        0.03      0.43 o
  -1  10   6       28.22       27.58      1.92 o
   0  10   6       13.12       13.58      1.73 o
   1  10   6        1.61        1.13      0.49 o
   2  10   6        7.81        5.10      1.09 o
   3  10   6        0.07        0.27      0.45 o
   4  10   6        0.06        0.35      0.40 o
   5  10   6        3.80        4.50      1.06 o
   6  10   6       17.06       16.64      1.46 o
   7  10   6        3.38        2.56      0.82 o
   2  11   6        6.07        6.72      1.38 o
   3  11   6        1.34        1.43      0.54 o
   4  11   6        4.83        6.85      0.81 o
   5  11   6        0.26        0.64      0.47 o
   6  11   6       11.19        9.49      1.14 o
  -3  -9   7        0.50        0.91      0.66 o
  -2  -9   7        0.51        0.60      0.66 o
  -5  -8   7       22.49       23.03      1.24 o
  -4  -8   7        3.93        2.79      0.79 o
  -3  -8   7        1.32        1.52      0.49 o
  -2  -8   7        0.08        0.44      0.58 o
  -1  -8   7        6.70        5.54      0.70 o
   0  -8   7        0.10       -0.35      0.42 o
   1  -8   7       14.49       13.66      1.02 o
  -6  -7   7        2.16        1.67      0.57 o
  -5  -7   7       49.41       50.10      1.77 o
  -4  -7   7        2.30        2.76      0.53 o
  -3  -7   7        2.08        1.75      0.48 o
  -2  -7   7        0.01       -0.02      0.45 o
  -1  -7   7        1.83        1.76      0.37 o
   0  -7   7        8.67        9.11      0.90 o
   1  -7   7        0.72       -0.29      0.50 o
   2  -7   7       16.94       19.30      1.12 o
  -7  -6   7       19.58       19.17      1.18 o
  -6  -6   7       59.58       57.37      1.93 o
  -5  -6   7        0.32        0.67      0.43 o
  -4  -6   7      167.30      173.17      3.67 o
  -3  -6   7        3.07        2.44      0.50 o
  -2  -6   7        1.68        0.85      0.30 o
  -1  -6   7        1.14        0.64      0.30 o
   0  -6   7        5.86        4.91      0.59 o
   1  -6   7       75.82       76.91      2.14 o
   2  -6   7        4.17        3.70      0.58 o
   3  -6   7       48.46       53.17      1.82 o
   4  -6   7        0.09        0.01      0.58 o
  -7  -5   7       26.39       29.90      1.38 o
  -6  -5   7        2.04        2.45      0.55 o
  -5  -5   7       38.27       36.28      1.39 o
  -4  -5   7        6.16        9.14      0.72 o
  -3  -5   7       89.70       84.90      2.15 o
  -2  -5   7      191.33      183.80      3.44 o
  -1  -5   7      144.71      146.44      2.90 o
   0  -5   7      179.46      176.63      3.15 o
   1  -5   7       12.11        9.07      0.71 o
   2  -5   7       68.47       56.12      1.75 o
   3  -5   7        1.40        1.32      0.45 o
   4  -5   7        0.63        0.94      0.68 o
   5  -5   7       11.17       10.97      0.94 o
  -8  -4   7        1.95        1.68      0.83 o
  -7  -4   7        9.60        9.98      0.85 o
  -6  -4   7        8.99        8.72      0.77 o
  -5  -4   7       22.96       22.07      1.06 o
  -4  -4   7      259.93      242.73      4.53 o
  -3  -4   7        1.03        2.50      0.43 o
  -2  -4   7       30.20       25.72      0.80 o
  -1  -4   7       23.39       22.61      1.02 o
   0  -4   7      248.36      242.91      4.88 o
   1  -4   7       53.94       48.54      1.46 o
   2  -4   7        0.51        0.21      0.57 o
   3  -4   7        9.64        6.34      0.64 o
   4  -4   7        4.99        5.98      0.73 o
   5  -4   7        1.96        1.12      0.52 o
   6  -4   7        1.88        1.89      0.85 o
  -8  -3   7       21.91       24.46      1.27 o
  -7  -3   7       30.40       25.90      1.23 o
  -6  -3   7       64.53       69.72      1.90 o
  -5  -3   7        1.51        1.52      0.33 o
  -4  -3   7        0.13        0.98      0.33 o
  -3  -3   7       55.50       61.94      1.31 o
  -2  -3   7      156.04      143.17      1.94 o
  -1  -3   7      363.69      353.18      4.71 o
   0  -3   7       18.14       16.00      0.75 o
   1  -3   7      181.91      157.32      3.07 o
   2  -3   7        0.01        0.27      0.30 o
   3  -3   7       65.48       54.15      2.22 o
   4  -3   7      148.13      131.65      3.95 o
   5  -3   7        1.81        2.75      0.62 o
   6  -3   7        4.42        4.78      0.68 o
  -8  -2   7        0.11       -0.17      0.34 o
  -7  -2   7        1.78        2.07      0.43 o
  -6  -2   7       67.70       68.26      1.58 o
  -5  -2   7       15.69       12.36      0.63 o
  -4  -2   7      157.06      158.64      2.59 o
  -3  -2   7      118.59      127.99      2.14 o
  -2  -2   7       42.19       38.28      0.92 o
  -1  -2   7      138.78      130.86      2.08 o
   0  -2   7       20.22       17.11      0.59 o
   1  -2   7      241.51      231.02      3.22 o
   2  -2   7       12.40        9.23      0.78 o
   3  -2   7      159.18      168.63      2.66 o
   4  -2   7       38.78       35.56      1.02 o
   5  -2   7       27.38       27.59      0.95 o
   6  -2   7        8.10       10.92      0.85 o
   7  -2   7        0.96        0.77      0.51 o
  -8  -1   7        0.34        0.18      0.44 o
  -7  -1   7       11.57       13.25      1.31 o
  -6  -1   7      117.99      107.80      2.13 o
  -5  -1   7       29.17       20.84      0.79 o
  -4  -1   7        3.20        6.43      0.46 o
  -3  -1   7       98.10       96.68      1.74 o
  -2  -1   7        9.37       11.34      0.42 o
  -1  -1   7      814.30      831.29      8.76 o
   0  -1   7      712.64      753.18     11.17 o
   1  -1   7        2.31        2.18      0.22 o
   2  -1   7       84.64       91.37      1.63 o
   3  -1   7        9.28        7.93      0.48 o
   4  -1   7       61.58       63.65      1.40 o
   5  -1   7       47.56       50.55      1.27 o
   6  -1   7        3.67        4.13      0.47 o
   7  -1   7        4.76        2.75      0.47 o
   8  -1   7        1.90        2.58      0.62 o
  -7   0   7       10.90       10.53      0.87 o
  -6   0   7       10.58       10.80      1.58 o
  -5   0   7       52.86       54.18      2.94 o
  -4   0   7       11.42       11.72      0.57 o
  -3   0   7        9.03       11.96      0.76 o
  -2   0   7      153.43      146.59      1.92 o
  -1   0   7       36.88       34.22      0.70 o
   0   0   7        5.24        4.62      0.28 o
   1   0   7      226.45      218.68      2.63 o
   2   0   7       43.19       36.27      1.09 o
   3   0   7        6.75        7.65      0.46 o
   4   0   7       36.61       37.25      1.42 o
   5   0   7       24.90       26.26      0.87 o
   6   0   7       18.74       20.29      0.81 o
   7   0   7        5.57        4.52      0.51 o
   8   0   7       12.83       14.44      0.82 o
  -7   1   7        0.31        0.99      0.47 o
  -6   1   7       22.85       21.75      2.53 o
  -5   1   7       86.21       87.59      2.28 o
  -4   1   7        0.85        0.38      0.28 o
  -3   1   7        3.17        4.26      0.49 o
  -2   1   7      239.40      230.43      3.41 o
  -1   1   7       37.07       29.19      0.63 o
   0   1   7       49.05       54.29      0.92 o
   1   1   7      498.92      479.89      5.99 o
   2   1   7       31.96       28.33      0.85 o
   3   1   7       12.04        9.76      0.61 o
   4   1   7      107.73       98.83      1.93 o
   5   1   7       59.95       52.82      1.67 o
   6   1   7        1.38        1.49      0.35 o
   7   1   7       31.54       33.49      1.08 o
   8   1   7       48.25       44.85      2.90 o
  -7   2   7        7.68        6.44      0.79 o
  -6   2   7        0.18       -0.04      0.37 o
  -5   2   7       47.17       50.42      1.71 o
  -4   2   7        1.41        1.12      0.37 o
  -3   2   7       14.64       16.85      1.08 o
  -2   2   7      302.20      292.46      4.50 o
  -1   2   7       11.03       11.44      0.50 o
   0   2   7      238.42      240.39      3.34 o
   1   2   7      385.52      401.16      5.18 o
   2   2   7        2.21        1.13      0.18 o
   3   2   7       68.12       65.68      1.36 o
   4   2   7        2.55        1.60      0.28 o
   5   2   7      132.98      135.92      2.62 o
   6   2   7      170.10      166.71      2.75 o
   7   2   7        1.25        1.60      0.37 o
   8   2   7        0.85        0.68      0.40 o
   9   2   7        2.90        3.01      0.68 o
  -6   3   7       12.60       10.81      0.89 o
  -5   3   7        1.00        1.74      0.53 o
  -4   3   7      119.48      119.77      3.20 o
  -3   3   7        0.96        1.40      0.36 o
  -2   3   7        4.86        3.87      0.37 o
  -1   3   7       58.73       54.44      1.16 o
   0   3   7      271.22      277.49      3.81 o
   1   3   7       76.64       75.84      1.40 o
   2   3   7      393.52      400.67      5.30 o
   3   3   7      223.77      226.43      4.01 o
   4   3   7      143.20      135.86      2.30 o
   5   3   7       39.15       36.59      0.99 o
   6   3   7        0.09        0.53      0.27 o
   7   3   7        8.61        8.44      0.58 o
   8   3   7        0.19        0.25      0.31 o
   9   3   7       69.85       80.10      2.41 o
  -6   4   7        0.76        0.28      0.45 o
  -5   4   7        1.06        1.15      0.45 o
  -4   4   7       33.35       36.86      1.77 o
  -3   4   7        3.87        3.69      0.53 o
  -2   4   7       52.02       52.34      1.92 o
  -1   4   7      164.35      153.19      3.06 o
   0   4   7       24.01       21.98      0.71 o
   1   4   7      553.19      546.38      6.94 o
   2   4   7      273.64      262.72      3.66 o
   3   4   7        4.35        8.95      0.47 o
   4   4   7        1.22        1.76      0.39 o
   5   4   7       57.58       58.08      1.63 o
   6   4   7        4.53        2.60      0.37 o
   7   4   7       53.40       62.29      3.09 o
   8   4   7       20.17       18.03      1.02 o
   9   4   7       25.63       31.53      1.45 o
  -5   5   7        0.33       -0.27      0.39 o
  -4   5   7        9.58       11.04      0.88 o
  -3   5   7        0.24        0.60      0.36 o
  -2   5   7       54.48       56.44      1.31 o
  -1   5   7       83.56       79.59      1.58 o
   0   5   7       39.65       32.35      0.97 o
   1   5   7      109.86      105.45      1.86 o
   2   5   7        0.01        0.38      0.23 o
   3   5   7        0.30        1.02      0.26 o
   4   5   7      135.79      133.06      2.77 o
   5   5   7      375.71      352.50      6.00 o
   6   5   7       95.86      110.51      3.61 o
   7   5   7      136.67      155.16      3.29 o
   8   5   7        9.63        7.91      0.77 o
   9   5   7       70.14       69.24      3.19 o
  -5   6   7       18.31       14.44      1.48 o
  -4   6   7        3.41        4.58      0.75 o
  -3   6   7        9.84        9.47      1.02 o
  -2   6   7        0.06       -0.19      0.19 o
  -1   6   7       18.35       14.75      0.69 o
   0   6   7       10.79       11.37      0.59 o
   1   6   7       23.42       26.57      0.83 o
   2   6   7        3.16        2.78      0.41 o
   3   6   7      144.38      138.71      2.31 o
   4   6   7       62.69       68.18      1.43 o
   5   6   7      118.23      126.16      3.87 o
   6   6   7       60.82       53.07      1.63 o
   7   6   7       37.88       29.75      1.24 o
   8   6   7       29.89       37.37      1.87 o
   9   6   7       10.93       12.87      1.45 o
  -4   7   7        6.61        6.50      0.79 o
  -3   7   7       24.18       25.85      1.24 o
  -2   7   7       27.35       25.89      0.94 o
  -1   7   7       27.41       23.49      0.87 o
   0   7   7      194.86      188.85      3.03 o
   1   7   7        0.05       -0.05      0.26 o
   2   7   7      222.28      224.49      3.41 o
   3   7   7       31.72       29.40      1.28 o
   4   7   7       97.71       90.22      1.78 o
   5   7   7       46.18       52.84      1.63 o
   6   7   7       24.97       20.03      1.02 o
   7   7   7       26.98       28.96      1.24 o
   8   7   7       13.17       17.50      2.48 o
   9   7   7       56.98       57.76      2.89 o
  -3   8   7        0.20        1.04      0.74 o
  -2   8   7        4.14        3.75      0.62 o
  -1   8   7        1.94        1.89      0.39 o
   0   8   7        0.72        0.90      0.34 o
   1   8   7       51.56       49.23      1.27 o
   2   8   7       17.74       17.16      0.75 o
   3   8   7        3.39        3.54      0.43 o
   4   8   7        0.55        1.31      0.34 o
   5   8   7        9.92        4.89      0.60 o
   6   8   7        0.52        0.09      0.36 o
   7   8   7        0.00       -0.24      0.38 o
   8   8   7        5.32        7.98      0.80 o
  -1   9   7        6.15        4.87      0.68 o
   0   9   7        0.28        0.75      0.45 o
   1   9   7       41.15       39.59      1.77 o
   2   9   7        5.20        4.67      0.62 o
   3   9   7        3.27        4.37      0.62 o
   4   9   7       61.90       62.42      2.07 o
   5   9   7       32.44       38.23      1.16 o
   6   9   7        0.87        1.43      0.45 o
   7   9   7       29.05       33.37      1.42 o
   8   9   7        0.60        0.84      0.59 o
   0  10   7        0.17        0.65      0.51 o
   1  10   7        0.31        0.54      0.46 o
   2  10   7        9.20        9.59      0.87 o
   3  10   7       11.91       12.92      1.51 o
   4  10   7       15.70       14.58      0.96 o
   5  10   7        1.25        0.61      0.46 o
   6  10   7       16.58       18.45      1.54 o
   7  10   7        6.57        5.00      1.02 o
   3  11   7        6.56        4.20      0.99 o
   4  11   7       14.80       18.87      1.14 o
   5  11   7       11.11       12.89      1.35 o
  -4  -8   8        1.18        1.45      0.72 o
  -3  -8   8       21.15       21.59      1.60 o
  -2  -8   8        5.93        3.25      0.96 o
  -1  -8   8        2.86        3.57      0.94 o
  -5  -7   8        3.51        3.59      0.65 o
  -4  -7   8       17.90       17.68      1.25 o
  -3  -7   8       28.13       33.33      1.43 o
  -2  -7   8       35.74       34.81      1.93 o
  -1  -7   8        2.82        2.38      0.72 o
   0  -7   8       55.89       55.95      1.87 o
   1  -7   8       50.94       53.57      2.39 o
  -6  -6   8        7.81        9.26      0.90 o
  -5  -6   8      149.15      150.37      3.48 o
  -4  -6   8        1.13        0.79      0.42 o
  -3  -6   8        3.66        4.77      0.63 o
  -2  -6   8       65.31       64.67      2.64 o
  -1  -6   8       51.49       53.99      1.71 o
   0  -6   8       14.42       16.61      1.49 o
   1  -6   8       63.17       60.13      1.89 o
   2  -6   8        2.11        2.06      0.66 o
   3  -6   8        0.07       -0.04      0.39 o
  -7  -5   8       21.34       23.72      1.84 o
  -6  -5   8        0.57       -0.42      0.42 o
  -5  -5   8      137.14      143.36      3.28 o
  -4  -5   8       37.29       33.73      1.37 o
  -3  -5   8        3.20        3.00      0.52 o
  -2  -5   8       25.54       28.60      1.33 o
  -1  -5   8       68.74       66.07      1.48 o
   0  -5   8       33.25       32.43      1.28 o
   1  -5   8       85.75       78.98      2.14 o
   2  -5   8        0.49        0.87      0.42 o
   3  -5   8        3.03        3.78      0.62 o
   4  -5   8       52.63       56.05      1.93 o
  -7  -4   8       70.08       64.56      2.08 o
  -6  -4   8        0.05       -0.34      0.34 o
  -5  -4   8        0.92        0.46      0.40 o
  -4  -4   8      177.33      186.83      3.80 o
  -3  -4   8        5.60        5.65      0.58 o
  -2  -4   8       57.94       55.38      1.92 o
  -1  -4   8      132.28      129.61      2.23 o
   0  -4   8       57.66       53.68      1.58 o
   1  -4   8       95.78      100.16      2.38 o
   2  -4   8      227.41      220.20      4.26 o
   3  -4   8       18.69       21.68      1.08 o
   4  -4   8        0.07        0.52      0.41 o
   5  -4   8       54.74       55.17      1.92 o
  -7  -3   8       24.72       23.78      1.00 o
  -6  -3   8        7.84        9.27      0.64 o
  -5  -3   8       45.94       41.44      1.19 o
  -4  -3   8       49.25       58.68      1.81 o
  -3  -3   8       41.87       35.92      1.27 o
  -2  -3   8      136.33      129.33      2.74 o
  -1  -3   8      431.88      431.43      5.69 o
   0  -3   8       26.48       24.33      0.79 o
   1  -3   8       32.18       27.00      2.13 o
   2  -3   8      302.34      281.33      5.04 o
   3  -3   8       32.65       33.32      1.52 o
   4  -3   8        8.51        9.11      0.77 o
   5  -3   8       13.93       13.25      0.94 o
   6  -3   8        0.03       -0.31      0.38 o
  -7  -2   8        3.58        2.65      0.65 o
  -6  -2   8       49.32       50.04      2.18 o
  -5  -2   8       33.56       27.98      0.96 o
  -4  -2   8      159.11      149.55      2.55 o
  -3  -2   8      150.71      148.28      2.46 o
  -2  -2   8        0.07        0.16      0.20 o
  -1  -2   8       86.99       92.27      1.68 o
   0  -2   8      613.41      634.41      9.90 o
   1  -2   8       17.05       20.74      1.27 o
   2  -2   8       89.91       86.44      3.36 o
   3  -2   8       25.20       29.16      1.08 o
   4  -2   8        0.08        1.15      0.40 o
   5  -2   8       79.17       76.06      2.13 o
   6  -2   8       98.13      107.20      2.77 o
  -7  -1   8       11.09       11.58      0.94 o
  -6  -1   8      111.29      120.68      2.94 o
  -5  -1   8        9.74        9.40      0.76 o
  -4  -1   8       40.19       43.97      1.80 o
  -3  -1   8      161.28      167.64      2.67 o
  -2  -1   8        2.09        3.86      0.44 o
  -1  -1   8      671.67      650.58      8.12 o
   0  -1   8       23.46       21.78      0.80 o
   1  -1   8      106.47       99.73      1.76 o
   2  -1   8      109.79      111.33      2.84 o
   3  -1   8     1048.42      977.08     12.06 o
   4  -1   8       39.64       32.70      0.99 o
   5  -1   8       16.41       17.38      0.77 o
   6  -1   8       94.73       97.43      2.04 o
   7  -1   8        0.15        0.00      0.33 o
  -7   0   8        2.17        2.21      1.18 o
  -6   0   8        6.97        7.83      0.79 o
  -5   0   8       56.78       54.95      1.76 o
  -4   0   8       18.81       16.67      0.90 o
  -3   0   8      336.37      325.85      8.10 o
  -2   0   8        6.50        7.85      0.45 o
  -1   0   8       45.91       41.02      0.83 o
   0   0   8      161.84      166.61      2.17 o
   1   0   8      126.21      119.13      1.68 o
   2   0   8        5.63        4.92      0.38 o
   3   0   8      382.11      393.45      5.29 o
   4   0   8       41.71       39.94      1.40 o
   5   0   8       11.27       10.91      0.61 o
   6   0   8       47.88       46.54      1.29 o
   7   0   8       66.93       76.61      2.13 o
   8   0   8        0.25        0.69      0.72 o
  -6   1   8       42.88       42.43      1.62 o
  -5   1   8        9.15       11.05      1.31 o
  -4   1   8       12.25       10.75      0.77 o
  -3   1   8       76.67       70.91      1.89 o
  -2   1   8      276.06      283.58      5.01 o
  -1   1   8      246.04      247.68      3.49 o
   0   1   8      762.21      772.50      9.52 o
   1   1   8      305.66      302.45      4.03 o
   2   1   8        0.90        1.13      0.25 o
   3   1   8        1.88        3.04      0.34 o
   4   1   8      446.94      429.85      7.06 o
   5   1   8        0.73        0.75      0.27 o
   6   1   8       68.20       71.13      1.62 o
   7   1   8       22.72       25.22      0.97 o
   8   1   8        0.03       -0.03      0.52 o
  -6   2   8        0.27        0.40      0.38 o
  -5   2   8       47.73       47.78      1.88 o
  -4   2   8       72.08       65.47      4.47 o
  -3   2   8        1.77        2.30      0.45 o
  -2   2   8      112.49      113.75      2.53 o
  -1   2   8       72.17       72.73      1.43 o
   0   2   8        0.71        0.70      0.22 o
   1   2   8      307.24      293.72      4.03 o
   2   2   8       19.85       23.65      0.71 o
   3   2   8        2.24        1.55      0.36 o
   4   2   8      182.94      183.99      2.86 o
   5   2   8        0.28        0.09      0.19 o
   6   2   8       47.15       47.90      1.27 o
   7   2   8       32.07       31.73      1.08 o
   8   2   8        0.03       -0.05      0.33 o
  -6   3   8        6.70        9.10      0.88 o
  -5   3   8       21.99       23.09      1.20 o
  -4   3   8       44.40       44.26      1.58 o
  -3   3   8        0.15       -0.15      0.28 o
  -2   3   8       69.72       58.87      1.68 o
  -1   3   8       23.05       23.11      0.76 o
   0   3   8        2.24        3.65      0.89 o
   1   3   8      371.93      358.41      4.82 o
   2   3   8        4.48        3.42      0.42 o
   3   3   8       55.57       46.17      1.38 o
   4   3   8      303.79      289.78      5.67 o
   5   3   8       23.20       22.20      1.01 o
   6   3   8       18.92       20.12      0.79 o
   7   3   8       91.01       89.55      1.91 o
   8   3   8        0.87        0.80      0.37 o
  -5   4   8        0.42        0.05      0.37 o
  -4   4   8       15.70       14.14      0.98 o
  -3   4   8        2.20        1.20      0.41 o
  -2   4   8       32.33       31.14      1.21 o
  -1   4   8       28.66       26.08      1.69 o
   0   4   8       27.33       26.97      0.84 o
   1   4   8      138.41      141.57      2.31 o
   2   4   8       63.95       59.98      1.48 o
   3   4   8        5.90        6.76      0.57 o
   4   4   8        8.28        7.08      0.67 o
   5   4   8      337.17      321.05      5.62 o
   6   4   8       18.51       23.23      1.37 o
   7   4   8       19.19       18.21      1.02 o
   8   4   8       19.48       21.51      1.16 o
  -5   5   8       12.11       13.33      1.05 o
  -4   5   8       33.45       36.41      1.98 o
  -3   5   8       25.36       20.86      1.08 o
  -2   5   8       16.72       16.75      0.93 o
  -1   5   8       46.04       46.69      1.18 o
   0   5   8        3.22        3.57      0.39 o
   1   5   8        1.00        0.94      0.27 o
   2   5   8      238.09      229.45      3.40 o
   3   5   8        5.69        5.99      0.44 o
   4   5   8       29.74       26.10      1.10 o
   5   5   8       56.62       46.87      1.52 o
   6   5   8       44.31       36.49      1.35 o
   7   5   8        2.03        2.95      0.56 o
   8   5   8       59.66       61.63      1.95 o
  -4   6   8        1.65        0.86      0.61 o
  -3   6   8        9.46        8.62      0.81 o
  -2   6   8       12.83       12.26      0.85 o
  -1   6   8       25.36       26.74      0.92 o
   0   6   8      134.63      132.49      2.33 o
   1   6   8      104.63      103.42      2.11 o
   2   6   8       29.59       26.47      0.88 o
   3   6   8       19.37       18.03      0.73 o
   4   6   8       82.01       82.22      2.10 o
   5   6   8        2.70        2.10      0.47 o
   6   6   8       19.28       16.52      0.96 o
   7   6   8       23.98       24.76      1.17 o
   8   6   8      101.69      113.31      3.67 o
  -3   7   8        3.47        4.09      0.67 o
  -2   7   8        3.76        3.05      0.62 o
  -1   7   8        2.82        3.17      0.43 o
   0   7   8       13.58       13.89      1.27 o
   1   7   8        0.20        0.28      0.29 o
   2   7   8        8.76        8.93      0.58 o
   3   7   8       96.46      101.18      1.96 o
   4   7   8       39.70       39.28      1.40 o
   5   7   8      103.79      101.04      4.84 o
   6   7   8        9.33       10.55      1.88 o
   7   7   8        0.60        0.07      0.41 o
   8   7   8        2.46        3.37      0.99 o
  -2   8   8       10.78       10.85      1.38 o
  -1   8   8        0.73        0.23      0.33 o
   0   8   8       15.38       16.27      0.79 o
   1   8   8        4.11        2.47      0.42 o
   2   8   8        4.03        3.87      0.46 o
   3   8   8       82.47       87.78      2.57 o
   4   8   8       21.66       25.38      1.03 o
   5   8   8       42.14       39.87      1.48 o
   6   8   8       16.07       16.93      1.02 o
   7   8   8       54.35       62.74      1.99 o
   8   8   8        0.30       -0.40      0.40 o
  -1   9   8        0.23        1.23      0.71 o
   0   9   8       20.39       17.82      2.23 o
   1   9   8       16.43       19.31      1.11 o
   2   9   8       19.58       16.25      0.80 o
   3   9   8        0.30        0.41      0.31 o
   4   9   8       70.63       72.01      1.70 o
   5   9   8        0.68        0.34      0.41 o
   6   9   8        9.33       11.81      1.41 o
   7   9   8        6.05        3.02      0.63 o
   1  10   8        7.98        8.85      0.88 o
   2  10   8        1.42        2.44      0.59 o
   3  10   8        2.04        2.53      0.56 o
   4  10   8        7.76        7.06      0.78 o
   5  10   8        4.12        5.14      1.07 o
   6  10   8        0.76        1.32      0.74 o
  -4  -7   9        4.89        4.57      0.96 o
  -3  -7   9        0.06        0.08      0.57 o
  -2  -7   9        0.21       -0.58      0.58 o
  -1  -7   9        0.68        0.36      0.61 o
   0  -7   9       15.54       17.70      1.60 o
  -5  -6   9        6.30        7.34      1.21 o
  -4  -6   9       13.31       15.66      1.82 o
  -3  -6   9        0.18        0.01      0.38 o
  -2  -6   9        4.16        3.45      0.61 o
  -1  -6   9        3.22        3.05      0.57 o
   0  -6   9       13.46       14.12      0.96 o
   1  -6   9        0.64        0.81      0.46 o
   2  -6   9       33.21       32.91      2.04 o
  -6  -5   9        2.49        2.28      0.86 o
  -5  -5   9        0.15        0.15      0.42 o
  -4  -5   9        0.07       -0.24      0.34 o
  -3  -5   9       15.72       18.34      1.01 o
  -2  -5   9       19.45       19.80      1.05 o
  -1  -5   9       27.27       32.03      3.36 o
   0  -5   9        1.31        2.20      0.51 o
   1  -5   9        8.21       10.33      0.83 o
   2  -5   9        6.18        8.52      0.81 o
   3  -5   9        0.00        0.62      0.44 o
  -6  -4   9        2.87        1.70      0.57 o
  -5  -4   9       15.37       14.06      0.98 o
  -4  -4   9        8.71        9.49      0.79 o
  -3  -4   9       68.26       64.26      1.89 o
  -2  -4   9        4.18        6.28      0.64 o
  -1  -4   9       37.76       38.53      2.57 o
   0  -4   9       11.59       11.69      0.80 o
   1  -4   9        4.57        5.35      0.62 o
   2  -4   9        5.08        6.64      0.70 o
   3  -4   9       12.51       14.07      0.96 o
   4  -4   9       41.87       40.68      1.63 o
  -6  -3   9       24.84       27.16      1.89 o
  -5  -3   9       11.45       11.24      0.86 o
  -4  -3   9        0.52       -0.16      0.36 o
  -3  -3   9        0.45        0.72      0.37 o
  -2  -3   9       41.78       43.11      1.43 o
  -1  -3   9        1.06        1.20      0.30 o
   0  -3   9       21.49       18.88      2.74 o
   1  -3   9       25.36       24.08      1.07 o
   2  -3   9        0.05       -0.05      0.34 o
   3  -3   9       21.70       21.40      1.07 o
   4  -3   9        5.00        4.70      0.67 o
   5  -3   9       11.91       11.61      0.93 o
  -6  -2   9        0.21        0.52      0.45 o
  -5  -2   9      100.77      112.98      3.88 o
  -4  -2   9        0.14        0.25      0.36 o
  -3  -2   9        1.65        1.15      0.40 o
  -2  -2   9        3.60        6.24      0.83 o
  -1  -2   9       42.98       40.82      1.30 o
   0  -2   9      166.77      163.35      3.21 o
   1  -2   9        8.05        9.41      0.93 o
   2  -2   9      198.61      196.46      4.50 o
   3  -2   9        2.66        5.84      0.63 o
   4  -2   9       24.32       23.32      1.78 o
   5  -2   9       23.64       22.08      1.16 o
   6  -2   9       21.22       21.82      1.22 o
  -6  -1   9        2.16        1.62      0.52 o
  -5  -1   9       13.28       14.05      0.94 o
  -4  -1   9        0.25        0.35      0.34 o
  -3  -1   9        2.33        2.42      0.45 o
  -2  -1   9       14.39       16.05      0.82 o
  -1  -1   9        3.29        3.41      0.37 o
   0  -1   9        5.52        4.29      0.48 o
   1  -1   9       27.43       26.78      1.03 o
   2  -1   9       56.86       47.73      1.18 o
   3  -1   9        0.25        0.15      0.26 o
   4  -1   9        0.06        0.31      0.27 o
   5  -1   9       14.57       15.13      0.76 o
   6  -1   9        0.08        0.48      0.42 o
  -6   0   9       23.59       19.68      1.16 o
  -5   0   9       56.34       53.21      2.06 o
  -4   0   9       14.06       15.71      1.89 o
  -3   0   9       64.83       61.88      1.79 o
  -2   0   9       24.32       26.86      1.08 o
  -1   0   9      525.91      527.01      6.81 o
   0   0   9      202.77      199.97      3.00 o
   1   0   9       16.08       18.12      0.82 o
   2   0   9        1.33        0.17      0.26 o
   3   0   9        1.85        4.41      0.86 o
   4   0   9       24.73       26.48      0.90 o
   5   0   9        4.28        4.69      0.49 o
   6   0   9       83.26       91.55      1.99 o
   7   0   9        4.81        5.20      1.53 o
  -6   1   9        4.67        4.90      0.97 o
  -5   1   9       15.24       14.42      2.02 o
  -4   1   9      146.83      144.61      3.26 o
  -3   1   9        2.47        3.51      0.61 o
  -2   1   9        0.02        0.16      0.40 o
  -1   1   9      126.82      126.26      2.73 o
   0   1   9       12.05       11.96      0.57 o
   1   1   9      125.53      123.84      2.09 o
   2   1   9       42.06       36.44      1.25 o
   3   1   9      568.26      540.15      8.68 o
   4   1   9       47.40       37.65      1.07 o
   5   1   9       44.99       36.55      1.10 o
   6   1   9       11.60       11.63      0.89 o
   7   1   9        3.62        3.91      0.52 o
  -5   2   9       24.78       23.53      1.24 o
  -4   2   9       25.75       25.45      1.23 o
  -3   2   9       11.81       11.07      1.16 o
  -2   2   9        0.43        0.20      0.40 o
  -1   2   9       48.93       46.84      1.15 o
   0   2   9       11.76        9.55      0.53 o
   1   2   9      163.46      163.58      3.10 o
   2   2   9       63.06       61.84      1.70 o
   3   2   9       36.52       28.34      1.13 o
   4   2   9        3.13        5.24      0.59 o
   5   2   9        6.78        6.75      0.67 o
   6   2   9        1.46        2.63      0.51 o
   7   2   9       13.78       15.33      0.81 o
   8   2   9       23.15       26.31      1.33 o
  -5   3   9        3.83        2.39      1.05 o
  -4   3   9        1.34        0.77      0.44 o
  -3   3   9       95.03      100.17      2.81 o
  -2   3   9       56.65       59.34      1.82 o
  -1   3   9       88.16       88.67      2.08 o
   0   3   9        4.61        5.40      0.44 o
   1   3   9        4.75        4.68      0.62 o
   2   3   9       16.56       15.50      0.82 o
   3   3   9      112.82      109.11      2.49 o
   4   3   9      153.90      151.27      3.18 o
   5   3   9       19.78       19.60      1.00 o
   6   3   9        3.38        4.08      0.61 o
   7   3   9        2.70        2.65      0.55 o
   8   3   9        0.08       -0.41      0.41 o
  -4   4   9       44.02       37.45      2.35 o
  -3   4   9       77.11       75.97      2.19 o
  -2   4   9       30.85       29.37      1.30 o
  -1   4   9       67.45       63.89      2.60 o
   0   4   9       50.66       49.09      1.40 o
   1   4   9        4.62        4.73      0.55 o
   2   4   9        3.90        4.85      0.43 o
   3   4   9       31.39       31.54      1.89 o
   4   4   9        9.74       10.43      0.75 o
   5   4   9        0.37        0.21      0.36 o
   6   4   9        1.14        1.91      0.49 o
   7   4   9        0.27        0.03      0.37 o
   8   4   9        0.61        0.58      0.68 o
  -4   5   9        8.11        9.20      0.87 o
  -3   5   9        7.84        8.46      1.82 o
  -2   5   9       26.22       27.64      1.23 o
  -1   5   9        9.58        8.42      0.93 o
   0   5   9       13.64       13.13      0.66 o
   1   5   9        1.06        0.79      0.31 o
   2   5   9        4.39        4.58      0.44 o
   3   5   9       77.65       68.67      1.90 o
   4   5   9       22.90       22.36      1.05 o
   5   5   9       47.69       45.76      1.56 o
   6   5   9       37.98       35.44      1.40 o
   7   5   9        5.17        8.80      1.14 o
   8   5   9        2.37        3.94      0.71 o
  -3   6   9        2.02        0.96      0.49 o
  -2   6   9        9.44        9.03      0.82 o
  -1   6   9        0.01       -0.05      0.26 o
   0   6   9        0.61        1.06      0.34 o
   1   6   9        4.92        5.70      0.49 o
   2   6   9       13.05       15.97      0.71 o
   3   6   9       23.78       26.40      1.16 o
   4   6   9      113.51      110.07      2.63 o
   5   6   9       54.22       56.33      1.78 o
   6   6   9        0.51        1.46      0.48 o
   7   6   9        4.85        9.08      1.82 o
   8   6   9        0.06        0.01      0.44 o
  -2   7   9       30.65       30.36      1.91 o
  -1   7   9        0.16        0.43      0.33 o
   0   7   9       17.95       17.02      0.80 o
   1   7   9       21.48       20.33      0.84 o
   2   7   9        1.68        1.33      0.36 o
   3   7   9       38.82       46.58      1.27 o
   4   7   9       12.97       10.33      1.34 o
   5   7   9        2.73        2.07      0.52 o
   6   7   9       22.42       27.69      1.42 o
   7   7   9        2.76        0.73      0.45 o
   8   7   9       12.67       14.62      1.46 o
  -1   8   9        4.09        4.58      0.70 o
   0   8   9       29.74       30.46      1.15 o
   1   8   9       12.22       10.59      0.69 o
   2   8   9        2.92        2.16      0.43 o
   3   8   9        0.83        1.70      0.39 o
   4   8   9       31.17       32.07      1.38 o
   5   8   9       15.08       15.17      1.01 o
   6   8   9        2.55        6.36      0.76 o
   7   8   9       14.26       12.67      1.00 o
   0   9   9        1.92        1.67      0.52 o
   1   9   9        1.82        0.83      0.50 o
   2   9   9        2.71        2.20      0.46 o
   3   9   9       23.53       26.84      1.66 o
   4   9   9       20.57       17.27      1.07 o
   5   9   9        1.05        0.32      0.59 o
   6   9   9        0.01       -0.27      0.40 o
   3  10   9        1.73        1.95      0.85 o
  -3  -6  10       17.21       18.31      1.11 o
  -2  -6  10        1.77        0.71      0.74 o
  -1  -6  10       10.59       10.25      1.30 o
   0  -6  10       18.43       17.99      1.12 o
  -4  -5  10       68.86       74.80      2.29 o
  -3  -5  10       27.80       26.73      1.29 o
  -2  -5  10        0.69        1.82      0.75 o
  -1  -5  10       24.22       25.77      1.79 o
   0  -5  10       21.96       19.41      1.12 o
   1  -5  10       68.32       78.85      3.34 o
   2  -5  10        3.17        2.54      0.60 o
  -5  -4  10        0.04       -0.09      0.55 o
  -4  -4  10       32.95       37.77      1.54 o
  -3  -4  10       64.58       66.41      2.02 o
  -2  -4  10        0.78        0.83      0.41 o
  -1  -4  10       46.36       46.42      2.31 o
   0  -4  10       69.74       70.69      5.74 o
   1  -4  10        4.58        4.18      0.61 o
   2  -4  10       44.74       49.74      1.74 o
   3  -4  10        3.35        2.66      0.60 o
  -5  -3  10        9.06       10.44      1.34 o
  -4  -3  10        1.80        1.15      0.66 o
  -3  -3  10      162.28      176.79      3.70 o
  -2  -3  10        0.60        0.84      0.42 o
   0  -3  10      103.15      108.22      2.99 o
   1  -3  10       14.17       14.57      0.89 o
   2  -3  10        2.98        4.12      0.61 o
   3  -3  10       24.05       26.08      1.26 o
   4  -3  10       15.35       18.02      1.12 o
  -5  -2  10       13.03       15.28      2.24 o
  -4  -2  10        0.08        0.49      0.57 o
  -3  -2  10       51.34       46.88      2.28 o
  -2  -2  10      151.58      163.00      4.82 o
  -1  -2  10       25.36       27.03      1.11 o
   0  -2  10       10.65       11.86      0.77 o
   1  -2  10       91.02       91.70      2.27 o
   2  -2  10        4.27        3.90      0.58 o
   3  -2  10       54.35       56.92      2.16 o
   4  -2  10        0.16        0.25      0.42 o
   5  -2  10        0.82        1.37      0.50 o
  -5  -1  10       78.94       82.74      2.39 o
  -4  -1  10        0.07        0.18      0.37 o
  -3  -1  10       14.99       15.00      0.91 o
  -2  -1  10      140.58      148.44      4.87 o
  -1  -1  10       12.34       13.74      0.80 o
   0  -1  10       34.59       32.72      1.19 o
   1  -1  10        4.85        6.41      0.48 o
   2  -1  10        0.16        0.06      0.28 o
   3  -1  10       40.79       39.84      1.44 o
   4  -1  10       81.92       83.31      3.17 o
   5  -1  10        0.55        0.50      0.44 o
   6  -1  10       10.89        9.21      1.19 o
  -5   0  10       69.32       76.76      2.32 o
  -4   0  10        2.27        2.47      0.55 o
  -3   0  10        3.69        4.97      0.62 o
  -2   0  10       93.22       99.34      3.24 o
  -1   0  10        0.75        0.28      0.33 o
   0   0  10       14.85       13.86      0.67 o
   1   0  10      138.76      139.45      2.94 o
   2   0  10        0.63       -0.06      0.32 o
   3   0  10        0.09        0.52      0.37 o
   4   0  10       98.71       88.85      1.88 o
   5   0  10       23.06       21.85      0.92 o
   6   0  10        2.22        3.46      0.59 o
  -5   1  10       16.90       19.26      1.19 o
  -4   1  10        3.24        2.89      0.60 o
  -3   1  10       22.17       21.21      1.08 o
  -2   1  10       65.68       66.09      2.96 o
  -1   1  10      242.06      225.89      6.74 o
   0   1  10       31.92       35.34      1.01 o
   1   1  10        4.11        4.78      0.85 o
   2   1  10       76.79       80.34      2.07 o
   3   1  10       70.41       62.63      1.82 o
   4   1  10       29.17       29.86      1.26 o
   5   1  10       17.40       18.13      1.03 o
   6   1  10        3.59        4.33      1.13 o
   7   1  10        6.89        6.47      1.13 o
  -5   2  10        4.56        2.09      0.82 o
  -4   2  10       82.71       83.08      2.62 o
  -3   2  10        0.39       -0.02      0.35 o
  -2   2  10       78.45       76.68      2.12 o
  -1   2  10      504.70      495.45      8.26 o
   0   2  10        3.81        3.78      0.55 o
   1   2  10        2.16        2.92      0.86 o
   2   2  10      126.44      135.74      2.94 o
   3   2  10        6.39        5.54      0.62 o
   4   2  10        8.10        9.35      0.77 o
   5   2  10      129.00      133.38      3.08 o
   6   2  10        0.00       -0.28      0.37 o
   7   2  10        3.90        5.42      0.75 o
  -4   3  10       67.73       69.79      2.59 o
  -3   3  10       12.88       13.51      0.94 o
  -2   3  10        2.09        1.93      0.69 o
  -1   3  10        1.82        1.11      0.53 o
   0   3  10       77.61       76.60      1.63 o
   1   3  10       12.64       14.75      0.80 o
   2   3  10      256.38      255.50      4.72 o
   3   3  10       51.60       44.51      1.50 o
   4   3  10        4.67        3.97      0.97 o
   5   3  10       98.69      108.66      2.68 o
   6   3  10       22.18       28.86      1.32 o
   7   3  10        4.83        5.44      0.94 o
  -4   4  10       11.82       11.21      1.25 o
  -3   4  10       10.79       10.51      0.89 o
  -2   4  10        0.10        0.18      0.36 o
  -1   4  10       24.13       20.39      1.32 o
   0   4  10      154.37      156.30      2.68 o
   1   4  10       96.45       94.02      1.87 o
   2   4  10       11.74       15.20      1.59 o
   3   4  10      238.73      233.26      8.79 o
   4   4  10        0.27       -0.33      0.33 o
   5   4  10       18.03       13.23      0.92 o
   6   4  10       71.88       78.93      3.25 o
   7   4  10        3.12        3.74      0.67 o
  -3   5  10      121.02      121.92      3.65 o
  -2   5  10       10.74       11.15      0.89 o
  -1   5  10        0.15       -0.16      0.37 o
   0   5  10       11.87       12.96      0.70 o
   1   5  10       24.95       25.12      0.92 o
   2   5  10        1.27        0.72      0.37 o
   3   5  10       87.81       86.95      2.28 o
   4   5  10       46.65       45.67      1.60 o
   5   5  10        5.46        4.82      0.65 o
   6   5  10       62.65       65.60      2.66 o
   7   5  10        1.96        1.62      0.53 o
  -2   6  10       43.23       41.05      1.89 o
  -1   6  10       54.33       52.49      3.28 o
   0   6  10       11.74       11.40      0.69 o
   1   6  10       37.83       38.46      1.17 o
   2   6  10       19.41       19.61      0.83 o
   3   6  10       12.68       14.56      0.93 o
   4   6  10       13.86       14.53      0.94 o
   5   6  10        1.63        1.61      0.50 o
   6   6  10        0.15        0.30      0.43 o
   7   6  10       32.00       29.90      3.60 o
  -1   7  10        6.49        6.54      0.81 o
   0   7  10        0.60        0.80      0.37 o
   1   7  10       11.88       13.38      0.75 o
   2   7  10       10.31       13.12      0.74 o
   3   7  10       13.49       12.96      0.93 o
   4   7  10       16.22       16.62      1.03 o
   5   7  10       19.14       18.96      1.10 o
   6   7  10       12.92       10.32      1.28 o
   0   8  10        2.57        2.41      0.48 o
   1   8  10       12.34       12.58      0.93 o
   2   8  10        0.43        0.00      0.34 o
   3   8  10       39.91       43.84      1.64 o
   4   8  10      112.04      118.85      2.97 o
   5   8  10        1.30        1.15      0.51 o
   6   8  10        6.39        9.70      2.64 o
   2   9  10       15.68       15.81      0.87 o
   3   9  10        9.39       10.18      0.73 o
   4   9  10        2.42        4.48      0.97 o
   5   9  10       21.37       24.63      1.89 o
  -3  -4  11        3.56        4.95      0.71 o
  -2  -4  11       23.69       27.08      1.79 o
   0  -4  11        8.47        6.31      0.94 o
   1  -4  11       44.08       46.96      1.74 o
   2  -4  11       25.38       28.70      1.41 o
  -4  -3  11       14.33       17.57      1.63 o
  -3  -3  11        0.42        0.49      0.66 o
  -2  -3  11       74.02       80.50      3.16 o
  -1  -3  11        2.79        3.77      0.86 o
   0  -3  11       14.43       12.26      0.87 o
   1  -3  11        0.20        0.33      0.41 o
   2  -3  11       22.17       24.48      1.85 o
   3  -3  11        2.12        2.41      0.68 o
  -4  -2  11       10.22       13.66      1.46 o
  -3  -2  11       10.03       10.83      1.23 o
  -2  -2  11       36.06       37.45      2.07 o
   0  -2  11       31.59       35.88      1.90 o
   1  -2  11       37.21       39.65      2.07 o
   2  -2  11        7.99        7.01      0.74 o
   3  -2  11        9.68        8.51      0.81 o
   4  -2  11        0.04        0.53      0.61 o
  -4  -1  11       39.93       41.19      1.62 o
  -3  -1  11       41.72       49.33      2.29 o
  -2  -1  11       13.54       15.73      0.98 o
  -1  -1  11       59.18       62.25      1.84 o
   0  -1  11        6.34        7.04      0.97 o
   1  -1  11        4.70        3.31      0.72 o
   2  -1  11       28.37       27.09      1.71 o
   3  -1  11        4.32        2.91      0.79 o
   5  -1  11        8.63       13.20      1.38 o
  -4   0  11       33.54       31.19      3.15 o
  -3   0  11       15.55       17.49      1.05 o
  -2   0  11       95.53       94.80      2.46 o
  -1   0  11       46.91       48.65      2.09 o
   0   0  11       44.95       48.79      1.57 o
   1   0  11       44.37       45.53      1.52 o
   2   0  11       10.19        9.43      0.76 o
   3   0  11        8.29        7.61      0.86 o
   4   0  11        9.52       10.35      1.26 o
   5   0  11       25.59       26.52      2.88 o
  -4   1  11        2.23        1.42      1.03 o
  -3   1  11       51.65       52.32      1.81 o
  -2   1  11       33.23       36.24      1.43 o
  -1   1  11        4.70        5.57      0.66 o
   0   1  11        2.81        3.08      0.53 o
   1   1  11       14.52       17.36      1.12 o
   2   1  11        4.03        3.50      0.56 o
   3   1  11        9.40        7.92      0.74 o
   4   1  11       77.35       78.36      3.71 o
   5   1  11        3.49        3.11      0.60 o
   6   1  11        0.31       -0.05      0.61 o
  -4   2  11        1.07        0.36      0.47 o
  -3   2  11       22.49       24.35      1.24 o
  -2   2  11       36.80       36.37      1.46 o
  -1   2  11        0.03       -0.05      0.39 o
   0   2  11       47.87       48.74      1.29 o
   1   2  11       15.88       19.66      1.22 o
   2   2  11       33.56       33.34      1.82 o
   3   2  11       32.38       29.51      3.64 o
   4   2  11        5.16        7.60      0.76 o
   5   2  11       17.74       25.19      1.27 o
   6   2  11       41.50       37.15      1.94 o
  -3   3  11       23.22       25.07      1.29 o
  -2   3  11        0.46        0.09      0.48 o
  -1   3  11      124.24      121.07      3.34 o
   0   3  11       48.77       47.85      1.60 o
   1   3  11       31.78       24.84      1.13 o
   2   3  11       23.53       27.76      1.27 o
   3   3  11        3.33        3.44      1.19 o
   4   3  11        3.85        1.59      0.48 o
   5   3  11       11.93       16.19      1.10 o
   6   3  11        9.47        6.87      0.79 o
  -3   4  11       12.71       13.59      1.51 o
  -2   4  11      122.40      122.49      3.06 o
  -1   4  11       42.13       42.00      1.59 o
   0   4  11        2.90        2.39      0.43 o
   1   4  11        3.00        2.36      0.71 o
   2   4  11       21.35       26.66      1.23 o
   3   4  11       12.22       11.42      0.86 o
   4   4  11       67.34       63.51      1.98 o
   5   4  11       77.10       89.46      2.48 o
   6   4  11        1.34        2.22      0.62 o
  -2   5  11        0.11        0.08      0.73 o
  -1   5  11       18.05       15.11      1.02 o
   0   5  11       18.66       19.00      0.87 o
   1   5  11       33.24       31.28      1.28 o
   2   5  11       23.84       27.14      1.73 o
   3   5  11       14.25       14.26      0.95 o
   4   5  11        9.95        8.23      0.93 o
   5   5  11        4.86        8.33      0.82 o
   6   5  11        3.37        3.74      1.05 o
  -1   6  11       10.34       10.01      0.92 o
   0   6  11       36.97       42.14      1.29 o
   1   6  11       35.08       34.58      3.45 o
   2   6  11       22.67       22.19      1.14 o
   3   6  11       54.29       52.58      1.81 o
   4   6  11        1.69        1.54      0.53 o
   5   6  11       46.18       40.43      2.35 o
   6   6  11       51.47       53.51      2.77 o
   0   7  11        1.72        0.86      0.52 o
   1   7  11       19.24       16.66      1.04 o
   2   7  11       13.68       15.00      1.01 o
   3   7  11        8.11       10.03      0.87 o
   4   7  11       14.86       13.12      0.99 o
   5   7  11        0.69        1.19      0.52 o
   2   8  11        7.75        8.93      0.70 o
   3   8  11        0.09        0.19      0.66 o
   4   8  11       13.72       19.27      1.70 o
   1  -2  12      141.67      159.67      4.97 o
   2  -2  12        0.27        0.33      0.75 o
  -3  -1  12       15.16       16.53      1.57 o
  -2  -1  12       48.54       55.96      2.66 o
   1  -1  12        8.69        7.61      1.07 o
   2  -1  12       70.70       80.53      3.25 o
  -3   0  12        0.66        0.29      0.47 o
  -2   0  12        2.30        2.38      0.57 o
  -1   0  12       35.36       40.30      2.23 o
   0   0  12        0.68        0.17      0.55 o
   1   0  12       20.04       24.99      1.43 o
   2   0  12       23.01       20.03      1.56 o
   3   0  12        3.19        2.79      0.56 o
  -3   1  12        4.66        6.76      0.81 o
  -2   1  12        0.64        0.23      0.56 o
  -1   1  12       39.19       46.24      1.67 o
   1   1  12       10.11        8.77      2.28 o
   2   1  12       22.32       22.59      1.14 o
   3   1  12        6.66        7.01      0.76 o
   4   1  12        0.48        0.04      0.44 o
  -2   2  12       24.56       24.83      1.28 o
  -1   2  12        1.19        0.34      0.97 o
   0   2  12       88.50       95.47      3.68 o
   1   2  12        7.92       11.24      0.86 o
   2   2  12        6.62        5.59      0.69 o
   3   2  12       11.49       12.29      1.56 o
   4   2  12        0.17        0.07      0.41 o
   5   2  12       35.83       35.55      2.25 o
  -2   3  12        0.01       -0.22      0.43 o
  -1   3  12        4.74        4.33      0.68 o
   0   3  12        9.91        8.71      1.19 o
   1   3  12        0.00        0.34      0.40 o
   2   3  12        0.83        0.37      0.43 o
   3   3  12       68.47       71.28      2.15 o
   4   3  12        3.12        2.99      0.61 o
   5   3  12       10.04       10.14      1.34 o
  -1   4  12        0.47        0.04      0.43 o
   0   4  12       20.13       19.44      1.39 o
   1   4  12       29.99       26.74      2.40 o
   2   4  12        9.66        6.56      1.30 o
   3   4  12       17.10       17.98      2.83 o
   4   4  12       12.14       11.35      1.25 o
   5   4  12        1.86        2.33      0.85 o
  -1   5  12        9.18        8.39      1.23 o
   0   5  12        1.90        1.30      0.54 o
   1   5  12       27.72       28.53      2.36 o
   2   5  12        3.09        3.91      1.23 o
   3   5  12        0.08        0.11      0.47 o
   4   5  12       20.06       19.86      1.18 o
   1   6  12        0.04        0.28      0.66 o
   2   6  12        3.04        3.68      0.64 o
   3   6  12        1.65        2.33      0.59 o
   4   6  12       35.19       40.19      2.28 o
   0   0  13       46.35       50.68      2.61 o
   0   1  13        0.75        0.46      0.66 o
   1   1  13       24.03       33.30      2.14 o
   2   1  13       18.76       22.39      1.88 o
   0   2  13        1.03        1.56      0.75 o
   1   2  13        9.19       10.56      1.34 o
   2   2  13        0.04       -0.12      0.39 o
   1   3  13       18.46       23.26      1.84 o
   2   3  13        2.04        0.88      0.49 o
   3   3  13       17.24       20.30      1.63 o
   2   4  13        9.89       12.02      1.27 o
 
